# Supplementary material for: Low Occurrence of Salmonella spp. in Wild Animals in Bahia, Brazil—Population Assessment and Characterization in the Caatinga and Atlantic Forest Biomes
Source: Animals (Basel). 2023 Dec 20;14(1):21. doi: 10.3390/ani14010021 (PMC10778494; doi:10.3390/ani14010021)
Supplement: Supplementary file 1 [file animals-14-00021-s001.zip › Table S1.xlsx]

## Sheet: Sheet1
Table S1 Absolute and relative frequency of captured and sampled wIldlife, characterized by class, season, biome, locomotion and diet.
Class	Season	Biome	Locomotion	Diet	Absolute Frequency	Relative Frequency
Mammalia	Rainy	Atlantic Forest	Terrestrial	Frugivore/Granivore	66	9.79
Mammalia	Dry	Atlantic Forest	Scansorial	Frugivore/Omnivore	52	7.72
Mammalia	Dry	Atlantic Forest	Terrestrial	Frugivore/Omnivore	52	7.72
Mammalia	Rainy	Atlantic Forest	Scansorial	Insectivore/Omnivore	44	6.53
Mammalia	Dry	Atlantic Forest	Terrestrial	Frugivore/Granivore	43	6.38
Mammalia	Dry	Caatinga	Terrestrial	Frugivore/Granivore	42	6.23
Mammalia	Rainy	Atlantic Forest	Scansorial	Frugivore/Omnivore	42	6.23
Avian	Rainy	Atlantic Forest	Flyer	Frugivore	32	4.75
Avian	Rainy	Atlantic Forest	Flyer	Insectivore	29	4.30
Avian	Rainy	Atlantic Forest	Flyer	Frugivore/Insectivore	25	3.71
Mammalia	Dry	Caatinga	Arboreal	Insectivore/Omnivore	21	3.12
Mammalia	Rainy	Atlantic Forest	Arboreal	Frugivore/Insectivore	21	3.12
Mammalia	Rainy	Atlantic Forest	Arboreal	Frugivore/Seed Predator	18	2.67
Mammalia	Rainy	Atlantic Forest	Terrestrial	Frugivore/Omnivore	15	2.23
Mammalia	Dry	Atlantic Forest	Scansorial	Insectivore/Omnivore	14	2.08
Avian	Rainy	Atlantic Forest	Flyer	Frugivore/Invertivore	13	1.93
Mammalia	Rainy	Caatinga	Scansorial	Frugivore/Omnivore	13	1.93
Mammalia	Dry	Caatinga	Scansorial	Frugivore/Omnivore	12	1.78
Mammalia	Rainy	Atlantic Forest	Arboreal	Folivore	11	1.63
Reptilia	Dry	Caatinga	Terrestrial	Invertivore	11	1.63
Mammalia	Rainy	Caatinga	Arboreal	Insectivore/Omnivore	10	1.48
Mammalia	Dry	Caatinga	Terrestrial	Granivore	9	1.34
Mammalia	Dry	Atlantic Forest	Terrestrial	Omnivore	8	1.19
Mammalia	Rainy	Atlantic Forest	Terrestrial	Insectivore/Omnivore	8	1.19
Mammalia	Dry	Caatinga	Scansorial	Frugivore/Granivore	7	1.04
Mammalia	Rainy	Caatinga	Terrestrial	Granivore	7	1.04
Avian	Rainy	Atlantic Forest	Flyer	Frugivore/Granivore	6	0.89
Mammalia	Dry	Atlantic Forest	Arboreal	Frugivore/Seed Predator	6	0.89
Mammalia	Dry	Atlantic Forest	Scansorial	Frugivore/Granivore	5	0.74
Mammalia	Rainy	Atlantic Forest	Arboreal	Insectivore/Omnivore	5	0.74
Avian	Rainy	Atlantic Forest	Flyer	Insectivore/Frugivore	4	0.59
Mammalia	Rainy	Caatinga	Scansorial	Frugivore/Granivore	3	0.45
Reptilia	Dry	Atlantic Forest	Terrestrial	Insectivore	3	0.45
Avian	Rainy	Atlantic Forest	Flyer	Nectarivore/Insectivore	2	0.30
Mammalia	Dry	Atlantic Forest	Arboreal	Insectivore/Omnivore	2	0.30
Mammalia	Rainy	Atlantic Forest	Terrestrial	Frugivore	2	0.30
Avian	Rainy	Atlantic Forest	Flyer	Insectivore/Florivore/Frugivore	1	0.15
Avian	Rainy	Atlantic Forest	Flyer	Nectarivore	1	0.15
Avian	Rainy	Atlantic Forest	Flyer	NA	1	0.15
Mammalia	Dry	Atlantic Forest	Terrestrial	Granivore	1	0.15
Mammalia	Dry	Caatinga	Terrestrial	Frugivore/Omnivore	1	0.15
Mammalia	Dry	Caatinga	Terrestrial	Insectivore/Omnivore	1	0.15
Mammalia	Rainy	Atlantic Forest	Scansorial	Frugivore/Granivore	1	0.15
Mammalia	Rainy	Atlantic Forest	Terrestrial	Granivore	1	0.15
Mammalia	Rainy	Caatinga	Terrestrial	Frugivore/Granivore	1	0.15
Reptilia	Dry	Atlantic Forest	Terrestrial	Arthropod specialist	1	0.15
Reptilia	Rainy	Atlantic Forest	Terrestrial	Insectivore	1	0.15
Total					674	100
