# Supplementary material for: Low Occurrence of Salmonella spp. in Wild Animals in Bahia, Brazil—Population Assessment and Characterization in the Caatinga and Atlantic Forest Biomes
Source: Animals (Basel). 2023 Dec 20;14(1):21. doi: 10.3390/ani14010021 (PMC10778494; doi:10.3390/ani14010021)
Supplement: Supplementary file 1 [file animals-14-00021-s001.zip › Table S2.xlsx]

## Sheet: Planilha_Final
Table S2 Evaluated parameters of captured and sampled wildlife at the municipalities of Bahia State, Brazil.
ID	Date	Year	Sample	Antropization (%)	Municipality	declong	declat	Biome	Season	Trap	Class	Order	Family	Specie	Diet	Locomotion	Salmonella spp.
1	2016-11-12	2016	2016-1	53.2049	Ilhéus	-39.1759	-14.7978	Atlantic Forest	Rainy	Mist net	Avian	Passeriformes	Turdidae	Turdus leucomelas	Frugivore/Insectivore	Flyer	Negative
2	2016-11-12	2016	2016-2	53.2049	Ilhéus	-39.1759	-14.7978	Atlantic Forest	Rainy	Mist net	Avian	Passeriformes	Turdidae	Turdus leucomelas	Frugivore/Insectivore	Flyer	Negative
3	2016-11-12	2016	2016-3	53.2049	Ilhéus	-39.1759	-14.7978	Atlantic Forest	Rainy	Mist net	Avian	Passeriformes	Turdidae	Turdus leucomelas	Frugivore/Insectivore	Flyer	Negative
4	2016-11-12	2016	2016-4	53.2049	Ilhéus	-39.1759	-14.7978	Atlantic Forest	Rainy	Mist net	Avian	Passeriformes	Dendrocolaptidae	Xiphorhynchus fuscus	Insectivore	Flyer	Negative
5	2016-11-12	2016	2016-5	53.2049	Ilhéus	-39.1759	-14.7978	Atlantic Forest	Rainy	Mist net	Avian	Columbiformes	Columbidae	Leptotila rufaxilla	Frugivore/Granivore	Flyer	Negative
6	2016-11-12	2016	2016-6	53.2049	Ilhéus	-39.1759	-14.7978	Atlantic Forest	Rainy	Mist net	Avian	Passeriformes	Dendrocolaptidae	Dendrocincla turdina	Insectivore	Flyer	Negative
7	2016-11-12	2016	2016-7	53.2049	Ilhéus	-39.1759	-14.7978	Atlantic Forest	Rainy	Mist net	Avian	Passeriformes	Turdidae	Turdus rufiventris	Frugivore/Invertivore	Flyer	Negative
8	2016-11-12	2016	2016-8	53.2049	Ilhéus	-39.1759	-14.7978	Atlantic Forest	Rainy	Mist net	Avian	Passeriformes	Turdidae	Turdus leucomelas	Frugivore/Insectivore	Flyer	Negative
9	2016-11-12	2016	2016-9	53.2049	Ilhéus	-39.1759	-14.7978	Atlantic Forest	Rainy	Mist net	Avian	Passeriformes	Dendrocolaptidae	Xiphorhynchus fuscus	Insectivore	Flyer	Negative
10	2016-11-12	2016	2016-10	53.2049	Ilhéus	-39.1759	-14.7978	Atlantic Forest	Rainy	Mist net	Avian	Passeriformes	Dendrocolaptidae	NA	Insectivore	Flyer	Negative
11	2016-11-12	2016	2016-11	53.2049	Ilhéus	-39.1759	-14.7978	Atlantic Forest	Rainy	Mist net	Avian	Passeriformes	Turdidae	Turdus rufiventris	Frugivore/Invertivore	Flyer	Negative
12	2016-11-12	2016	2016-12	53.2049	Ilhéus	-39.1759	-14.7978	Atlantic Forest	Rainy	Mist net	Avian	Passeriformes	Turdidae	Turdus leucomelas	Frugivore/Insectivore	Flyer	Negative
13	2016-11-12	2016	2016-13	53.2049	Ilhéus	-39.1759	-14.7978	Atlantic Forest	Rainy	Mist net	Avian	Passeriformes	Turdidae	Turdus amaurochalinus	Insectivore/Florivore/Frugivore	Flyer	Negative
14	2016-11-12	2016	2016-14	5.33454	Una	-39.0781	-15.2497	Atlantic Forest	Rainy	Mist net	Avian	Passeriformes	Turdidae	Turdus leucomelas	Frugivore/Insectivore	Flyer	Negative
15	2017-03-15	2017	2017-15	5.60579	Una	-39.0781	-15.2497	Atlantic Forest	Rainy	Mist net	Avian	Passeriformes	Pipridae	Ceratopipra rubrocapilla	Frugivore	Flyer	Negative
16	2017-03-16	2017	2017-16	5.60579	Una	-39.0781	-15.2497	Atlantic Forest	Rainy	Mist net	Avian	Passeriformes	Pipridae	Dixiphia pipra	Frugivore	Flyer	Negative
17	2017-04-13	2017	2017-17	51.8507	Ilhéus	-39.1759	-14.7978	Atlantic Forest	Rainy	Mist net	Avian	Passeriformes	Thraupidae	Tangara palmarum	Frugivore	Flyer	Negative
18	2017-04-13	2017	2017-18	51.8507	Ilhéus	-39.1759	-14.7978	Atlantic Forest	Rainy	Mist net	Avian	Passeriformes	Thraupidae	Tangara palmarum	Frugivore	Flyer	Negative
19	2017-05-30	2017	2017-19	15.3846	Uruçuca	-39.276	-14.5995	Atlantic Forest	Rainy	Mist net	Avian	Passeriformes	Dendrocolaptidae	Sittasomus griseicapillus	Insectivore	Flyer	Negative
20	2017-05-30	2017	2017-20	15.3846	Uruçuca	-39.276	-14.5995	Atlantic Forest	Rainy	Mist net	Avian	Passeriformes	Turdidae	Turdus rufiventris	Frugivore/Invertivore	Flyer	Negative
21	2017-05-30	2017	2017-21	15.3846	Uruçuca	-39.276	-14.5995	Atlantic Forest	Rainy	Mist net	Avian	Passeriformes	Dendrocolaptidae	Dendrocincla turdina	Insectivore	Flyer	Negative
22	2017-05-31	2017	2017-22	15.3846	Uruçuca	-39.276	-14.5995	Atlantic Forest	Rainy	Mist net	Avian	Passeriformes	Dendrocolaptidae	Xiphorhynchus fuscus	Insectivore	Flyer	Negative
23	2017-05-31	2017	2017-23	15.3846	Uruçuca	-39.276	-14.5995	Atlantic Forest	Rainy	Mist net	Avian	Passeriformes	Pipridae	Machaeropterus regulus	Frugivore	Flyer	Negative
24	2017-05-31	2017	2017-24	15.3846	Uruçuca	-39.276	-14.5995	Atlantic Forest	Rainy	Mist net	Avian	Passeriformes	Tyraniidae	Attila rufus	Insectivore/Frugivore	Flyer	Negative
25	2017-05-31	2017	2017-25	15.3846	Uruçuca	-39.276	-14.5995	Atlantic Forest	Rainy	Mist net	Avian	Passeriformes	Dendrocolaptidae	Xiphorhynchus fuscus	Insectivore	Flyer	Negative
26	2017-05-31	2017	2017-26	15.3846	Uruçuca	-39.276	-14.5995	Atlantic Forest	Rainy	Mist net	Avian	Passeriformes	Turdidae	Turdus rufiventris	Frugivore/Invertivore	Flyer	Negative
27	2017-05-31	2017	2017-27	15.3846	Uruçuca	-39.276	-14.5995	Atlantic Forest	Rainy	Mist net	Avian	Passeriformes	Turdidae	Turdus rufiventris	Frugivore/Invertivore	Flyer	Negative
28	2017-05-31	2017	2017-28	15.3846	Uruçuca	-39.276	-14.5995	Atlantic Forest	Rainy	Mist net	Avian	Passeriformes	Dendrocolaptidae	Dendrocincla turdina	Insectivore	Flyer	Negative
29	2017-06-02	2017	2017-29	15.3846	Uruçuca	-39.276	-14.5995	Atlantic Forest	Rainy	Mist net	Avian	Passeriformes	Turdidae	Turdus rufiventris	Frugivore/Invertivore	Flyer	Negative
30	2017-06-02	2017	2017-30	15.3846	Uruçuca	-39.276	-14.5995	Atlantic Forest	Rainy	Mist net	Avian	Passeriformes	Turdidae	Turdus rufiventris	Frugivore/Invertivore	Flyer	Negative
31	2017-06-02	2017	2017-31	15.3846	Uruçuca	-39.276	-14.5995	Atlantic Forest	Rainy	Mist net	Avian	Passeriformes	Turdidae	Turdus rufiventris	Frugivore/Invertivore	Flyer	Negative
32	2017-06-02	2017	2017-32	15.3846	Uruçuca	-39.276	-14.5995	Atlantic Forest	Rainy	Mist net	Avian	Passeriformes	Turdidae	Turdus leucomelas	Frugivore/Insectivore	Flyer	Negative
33	2017-06-02	2017	2017-33	15.3846	Uruçuca	-39.276	-14.5995	Atlantic Forest	Rainy	Mist net	Avian	Passeriformes	Turdidae	Turdus rufiventris	Frugivore/Invertivore	Flyer	Negative
34	2017-06-02	2017	2017-34	15.3846	Uruçuca	-39.276	-14.5995	Atlantic Forest	Rainy	Mist net	Avian	Passeriformes	Tyraniidae	Attila rufus	Insectivore/Frugivore	Flyer	Negative
35	2017-06-02	2017	2017-35	15.3846	Uruçuca	-39.276	-14.5995	Atlantic Forest	Rainy	Mist net	Avian	Passeriformes	Dendrocolaptidae	Dendrocincla turdina	Insectivore	Flyer	Negative
36	2017-06-26	2017	2017-36	51.8507	Ilhéus	-39.1759	-14.7978	Atlantic Forest	Rainy	Mist net	Avian	Passeriformes	Pipridae	Ceratopipra rubrocapilla	Frugivore	Flyer	Negative
37	2017-06-26	2017	2017-37	51.8507	Ilhéus	-39.1759	-14.7978	Atlantic Forest	Rainy	Mist net	Avian	Passeriformes	Onychorhynchidae	Myiobius barbatus	Insectivore	Flyer	Negative
38	2017-06-26	2017	2017-38	51.8507	Ilhéus	-39.1759	-14.7978	Atlantic Forest	Rainy	Mist net	Avian	Passeriformes	Pipridae	Ceratopipra rubrocapilla	Frugivore	Flyer	Negative
39	2017-06-26	2017	2017-39	51.8507	Ilhéus	-39.1759	-14.7978	Atlantic Forest	Rainy	Mist net	Avian	Passeriformes	Thraupidae	Coereba flaveola	Nectarivore	Flyer	Negative
40	2017-06-26	2017	2017-40	51.8507	Ilhéus	-39.1759	-14.7978	Atlantic Forest	Rainy	Mist net	Avian	Passeriformes	Turdidae	Turdus leucomelas	Frugivore/Insectivore	Flyer	Negative
41	2017-06-26	2017	2017-41	51.8507	Ilhéus	-39.1759	-14.7978	Atlantic Forest	Rainy	Mist net	Avian	Passeriformes	Dendrocolaptidae	Dendrocolaptes platyrostris	Insectivore	Flyer	Negative
42	2017-06-26	2017	2017-42	51.8507	Ilhéus	-39.1759	-14.7978	Atlantic Forest	Rainy	Mist net	Avian	Passeriformes	Turdidae	Turdus leucomelas	Frugivore/Insectivore	Flyer	Negative
43	2017-06-26	2017	2017-43	51.8507	Ilhéus	-39.1759	-14.7978	Atlantic Forest	Rainy	Mist net	Avian	Passeriformes	Turdidae	Turdus leucomelas	Frugivore/Insectivore	Flyer	Negative
44	2017-06-27	2017	2017-44	51.8507	Ilhéus	-39.1759	-14.7978	Atlantic Forest	Rainy	Mist net	Avian	Passeriformes	Pipridae	Ceratopipra rubrocapilla	Frugivore	Flyer	Positive
45	2017-06-27	2017	2017-45	51.8507	Ilhéus	-39.1759	-14.7978	Atlantic Forest	Rainy	Mist net	Avian	Columbiformes	Columbidae	Leptotila rufaxilla	Frugivore/Granivore	Flyer	Negative
46	2017-06-27	2017	2017-46	51.8507	Ilhéus	-39.1759	-14.7978	Atlantic Forest	Rainy	Mist net	Avian	Columbiformes	Columbidae	Leptotila rufaxilla	Frugivore/Granivore	Flyer	Negative
47	2017-06-27	2017	2017-47	51.8507	Ilhéus	-39.1759	-14.7978	Atlantic Forest	Rainy	Mist net	Avian	Passeriformes	Pipridae	Manacus manacus	Frugivore/Insectivore	Flyer	Negative
48	2017-06-27	2017	2017-48	51.8507	Ilhéus	-39.1759	-14.7978	Atlantic Forest	Rainy	Mist net	Avian	Passeriformes	Pipridae	Manacus manacus	Frugivore/Insectivore	Flyer	Negative
49	2017-06-27	2017	2017-49	51.8507	Ilhéus	-39.1759	-14.7978	Atlantic Forest	Rainy	Mist net	Avian	Passeriformes	Turdidae	Turdus leucomelas	Frugivore/Insectivore	Flyer	Negative
50	2017-06-28	2017	2017-50	51.8507	Ilhéus	-39.1759	-14.7978	Atlantic Forest	Rainy	Mist net	Avian	Passeriformes	Dendrocolaptidae	Dendrocincla turdina	Insectivore	Flyer	Negative
51	2017-06-28	2017	2017-51	51.8507	Ilhéus	-39.1759	-14.7978	Atlantic Forest	Rainy	Mist net	Avian	Passeriformes	Pipridae	Ceratopipra rubrocapilla	Frugivore	Flyer	Negative
52	2017-06-28	2017	2017-52	51.8507	Ilhéus	-39.1759	-14.7978	Atlantic Forest	Rainy	Mist net	Avian	Passeriformes	Thraupidae	Tangara seledon	Frugivore	Flyer	Negative
53	2017-06-28	2017	2017-53	51.8507	Ilhéus	-39.1759	-14.7978	Atlantic Forest	Rainy	Mist net	Avian	Passeriformes	Pipridae	Ceratopipra rubrocapilla	Frugivore	Flyer	Negative
54	2017-06-28	2017	2017-54	51.8507	Ilhéus	-39.1759	-14.7978	Atlantic Forest	Rainy	Mist net	Avian	Columbiformes	Columbidae	Leptotila rufaxilla	Frugivore/Granivore	Flyer	Negative
55	2017-06-28	2017	2017-55	51.8507	Ilhéus	-39.1759	-14.7978	Atlantic Forest	Rainy	Mist net	Avian	Passeriformes	Dendrocolaptidae	Dendrocincla turdina	Insectivore	Flyer	Negative
56	2017-06-28	2017	2017-56	51.8507	Ilhéus	-39.1759	-14.7978	Atlantic Forest	Rainy	Mist net	Avian	Passeriformes	Tyraniidae	Rhytipterna simplex	Insectivore	Flyer	Negative
57	2017-06-28	2017	2017-57	51.8507	Ilhéus	-39.1759	-14.7978	Atlantic Forest	Rainy	Mist net	Avian	Passeriformes	Turdidae	Turdus rufiventris	Frugivore/Invertivore	Flyer	Negative
58	2017-06-28	2017	2017-58	51.8507	Ilhéus	-39.1759	-14.7978	Atlantic Forest	Rainy	Mist net	Avian	Passeriformes	Turdidae	Turdus rufiventris	Frugivore/Invertivore	Flyer	Negative
59	2017-06-28	2017	2017-59	51.8507	Ilhéus	-39.1759	-14.7978	Atlantic Forest	Rainy	Mist net	Avian	Columbiformes	Columbidae	Leptotila rufaxilla	Frugivore/Granivore	Flyer	Negative
60	2017-06-28	2017	2017-60	51.8507	Ilhéus	-39.1759	-14.7978	Atlantic Forest	Rainy	Mist net	Avian	Passeriformes	Pipridae	Ceratopipra rubrocapilla	Frugivore	Flyer	Negative
61	2017-06-28	2017	2017-61	51.8507	Ilhéus	-39.1759	-14.7978	Atlantic Forest	Rainy	Mist net	Avian	Passeriformes	Fringillidae	Euphonia chlorotica	Frugivore	Flyer	Negative
62	2017-06-29	2017	2017-62	51.8507	Ilhéus	-39.1759	-14.7978	Atlantic Forest	Rainy	Mist net	Avian	Apodiformes	Trochilidae	Glaucis dohrnii	Nectarivore/Insectivore	Flyer	Negative
63	2017-06-29	2017	2017-63	51.8507	Ilhéus	-39.1759	-14.7978	Atlantic Forest	Rainy	Mist net	Avian	Passeriformes	Thraupidae	Saltator maximus	Frugivore	Flyer	Negative
64	2017-06-29	2017	2017-64	51.8507	Ilhéus	-39.1759	-14.7978	Atlantic Forest	Rainy	Mist net	Avian	Passeriformes	Pipridae	Manacus manacus	Frugivore/Insectivore	Flyer	Negative
65	2017-06-30	2017	2017-65	51.8507	Ilhéus	-39.1759	-14.7978	Atlantic Forest	Rainy	Mist net	Avian	Apodiformes	Trochilidae	Anthracothorax nigricollis	Nectarivore/Insectivore	Flyer	Negative
66	2017-06-30	2017	2017-66	51.8507	Ilhéus	-39.1759	-14.7978	Atlantic Forest	Rainy	Mist net	Avian	Passeriformes	Dendrocolaptidae	Dendrocolaptes platyrostris	Insectivore	Flyer	Negative
67	2017-06-30	2017	2017-67	51.8507	Ilhéus	-39.1759	-14.7978	Atlantic Forest	Rainy	Mist net	Avian	Passeriformes	Turdidae	Turdus rufiventris	Frugivore/Invertivore	Flyer	Negative
68	2017-06-30	2017	2017-68	51.8507	Ilhéus	-39.1759	-14.7978	Atlantic Forest	Rainy	Mist net	Avian	Passeriformes	Pipridae	Ceratopipra rubrocapilla	Frugivore	Flyer	Negative
69	2017-06-30	2017	2017-69	51.8507	Ilhéus	-39.1759	-14.7978	Atlantic Forest	Rainy	Mist net	Avian	Passeriformes	Passerellidae	Arremon taciturnus	Insectivore	Flyer	Negative
70	2017-08-14	2017	2017-70	5.60579	Una	-39.0781	-15.2497	Atlantic Forest	Rainy	Mist net	Avian	Passeriformes	Pipridae	Machaeropterus regulus	Frugivore	Flyer	Negative
71	2017-08-14	2017	2017-71	5.60579	Una	-39.0781	-15.2497	Atlantic Forest	Rainy	Mist net	Avian	Passeriformes	Pipridae	Dixiphia pipra	Frugivore	Flyer	Negative
72	2017-08-15	2017	2017-72	5.60579	Una	-39.0781	-15.2497	Atlantic Forest	Rainy	Mist net	Avian	Passeriformes	Pipridae	Dixiphia pipra	Frugivore	Flyer	Negative
73	2017-08-15	2017	2017-73	5.60579	Una	-39.0781	-15.2497	Atlantic Forest	Rainy	Mist net	Avian	Passeriformes	Pipridae	Dixiphia pipra	Frugivore	Flyer	Negative
74	2017-08-15	2017	2017-74	5.60579	Una	-39.0781	-15.2497	Atlantic Forest	Rainy	Mist net	Avian	Passeriformes	Turdidae	Turdus leucomelas	Frugivore/Insectivore	Flyer	Negative
75	2017-08-15	2017	2017-75	5.60579	Una	-39.0781	-15.2497	Atlantic Forest	Rainy	Mist net	Avian	Passeriformes	Turdidae	Turdus leucomelas	Frugivore/Insectivore	Flyer	Negative
76	2017-08-15	2017	2017-76	5.60579	Una	-39.0781	-15.2497	Atlantic Forest	Rainy	Mist net	Avian	Passeriformes	Pipridae	Machaeropterus regulus	Frugivore	Flyer	Negative
77	2017-08-15	2017	2017-77	5.60579	Una	-39.0781	-15.2497	Atlantic Forest	Rainy	Mist net	Avian	Passeriformes	Pipridae	Machaeropterus regulus	Frugivore	Flyer	Negative
78	2017-08-15	2017	2017-78	5.60579	Una	-39.0781	-15.2497	Atlantic Forest	Rainy	Mist net	Avian	Passeriformes	Pipridae	Manacus manacus	Frugivore/Insectivore	Flyer	Negative
79	2017-08-15	2017	2017-79	5.60579	Una	-39.0781	-15.2497	Atlantic Forest	Rainy	Mist net	Avian	Passeriformes	Pipridae	Dixiphia pipra	Frugivore	Flyer	Negative
80	2017-08-15	2017	2017-80	5.60579	Una	-39.0781	-15.2497	Atlantic Forest	Rainy	Mist net	Avian	Passeriformes	Pipridae	Dixiphia pipra	Frugivore	Flyer	Negative
81	2017-08-15	2017	2017-81	5.60579	Una	-39.0781	-15.2497	Atlantic Forest	Rainy	Mist net	Avian	Piciformes	Picidae	Celeus flavescens	Insectivore/Frugivore	Flyer	Negative
82	2017-08-15	2017	2017-82	5.60579	Una	-39.0781	-15.2497	Atlantic Forest	Rainy	Mist net	Avian	Passeriformes	Dendrocolaptidae	Campylorhamphus trochilirostris	Insectivore	Flyer	Negative
83	2017-08-15	2017	2017-83	5.60579	Una	-39.0781	-15.2497	Atlantic Forest	Rainy	Mist net	Avian	Passeriformes	Pipridae	Ceratopipra rubrocapilla	Frugivore	Flyer	Negative
84	2017-08-15	2017	2017-84	5.60579	Una	-39.0781	-15.2497	Atlantic Forest	Rainy	Mist net	Avian	Passeriformes	Dendrocolaptidae	Glyphorynchus spirurus	Insectivore	Flyer	Negative
85	2017-08-15	2017	2017-85	5.60579	Una	-39.0781	-15.2497	Atlantic Forest	Rainy	Mist net	Avian	Passeriformes	Dendrocolaptidae	Glyphorynchus spirurus	Insectivore	Flyer	Negative
86	2017-08-15	2017	2017-86	5.60579	Una	-39.0781	-15.2497	Atlantic Forest	Rainy	Mist net	Avian	Passeriformes	Dendrocolaptidae	Xiphorhynchus fuscus	Insectivore	Flyer	Negative
87	2017-08-15	2017	2017-87	5.60579	Una	-39.0781	-15.2497	Atlantic Forest	Rainy	Mist net	Avian	Passeriformes	Dendrocolaptidae	Glyphorynchus spirurus	Insectivore	Flyer	Negative
88	2017-08-15	2017	2017-88	5.60579	Una	-39.0781	-15.2497	Atlantic Forest	Rainy	Mist net	Avian	Passeriformes	Dendrocolaptidae	Xiphorhynchus fuscus	Insectivore	Flyer	Negative
89	2017-08-15	2017	2017-89	5.60579	Una	-39.0781	-15.2497	Atlantic Forest	Rainy	Mist net	Avian	Passeriformes	Pipridae	Manacus manacus	Frugivore/Insectivore	Flyer	Negative
90	2017-08-15	2017	2017-90	5.60579	Una	-39.0781	-15.2497	Atlantic Forest	Rainy	Mist net	Avian	Passeriformes	Grallariidae	NA	Insectivore	Flyer	Negative
91	2017-08-15	2017	2017-91	5.60579	Una	-39.0781	-15.2497	Atlantic Forest	Rainy	Mist net	Avian	Passeriformes	Turdidae	Turdus leucomelas	Frugivore/Insectivore	Flyer	Negative
92	2017-08-15	2017	2017-92	5.60579	Una	-39.0781	-15.2497	Atlantic Forest	Rainy	Mist net	Avian	Passeriformes	Pipridae	Dixiphia pipra	Frugivore	Flyer	Negative
93	2017-08-15	2017	2017-93	5.60579	Una	-39.0781	-15.2497	Atlantic Forest	Rainy	Mist net	Avian	Passeriformes	Turdidae	Turdus leucomelas	Frugivore/Insectivore	Flyer	Negative
94	2017-08-16	2017	2017-94	5.60579	Una	-39.0781	-15.2497	Atlantic Forest	Rainy	Mist net	Avian	Passeriformes	Dendrocolaptidae	Xiphorhynchus fuscus	Insectivore	Flyer	Negative
95	2017-08-16	2017	2017-95	5.60579	Una	-39.0781	-15.2497	Atlantic Forest	Rainy	Mist net	Avian	Passeriformes	Turdidae	Turdus leucomelas	Frugivore/Insectivore	Flyer	Negative
96	2017-08-16	2017	2017-96	5.60579	Una	-39.0781	-15.2497	Atlantic Forest	Rainy	Mist net	Avian	Passeriformes	Turdidae	Turdus leucomelas	Frugivore/Insectivore	Flyer	Negative
97	2017-08-16	2017	2017-97	5.60579	Una	-39.0781	-15.2497	Atlantic Forest	Rainy	Mist net	Avian	Passeriformes	Pipridae	Machaeropterus regulus	Frugivore	Flyer	Negative
98	2017-08-16	2017	2017-98	5.60579	Una	-39.0781	-15.2497	Atlantic Forest	Rainy	Mist net	Avian	Passeriformes	Furnariidae	Automolus leucophthalmus	Insectivore	Flyer	Negative
99	2017-08-16	2017	2017-99	5.60579	Una	-39.0781	-15.2497	Atlantic Forest	Rainy	Mist net	Avian	Passeriformes	Pipridae	Dixiphia pipra	Frugivore	Flyer	Negative
100	2017-08-16	2017	2017-100	5.60579	Una	-39.0781	-15.2497	Atlantic Forest	Rainy	Mist net	Avian	Passeriformes	Turdidae	Turdus leucomelas	Frugivore/Insectivore	Flyer	Negative
101	2017-08-16	2017	2017-101	5.60579	Una	-39.0781	-15.2497	Atlantic Forest	Rainy	Mist net	Avian	Passeriformes	Pipridae	Ceratopipra rubrocapilla	Frugivore	Flyer	Negative
102	2017-08-16	2017	2017-102	5.60579	Una	-39.0781	-15.2497	Atlantic Forest	Rainy	Mist net	Avian	Passeriformes	Dendrocolaptidae	Xiphorhynchus fuscus	Insectivore	Flyer	Negative
103	2017-08-16	2017	2017-103	5.60579	Una	-39.0781	-15.2497	Atlantic Forest	Rainy	Mist net	Avian	Passeriformes	Dendrocolaptidae	Dendrocincla turdina	Insectivore	Flyer	Negative
104	2017-08-16	2017	2017-104	5.60579	Una	-39.0781	-15.2497	Atlantic Forest	Rainy	Mist net	Avian	Passeriformes	Pipridae	Ceratopipra rubrocapilla	Frugivore	Flyer	Negative
105	2017-08-16	2017	2017-105	5.60579	Una	-39.0781	-15.2497	Atlantic Forest	Rainy	Mist net	Avian	Passeriformes	Turdidae	Turdus rufiventris	Frugivore/Invertivore	Flyer	Negative
106	2017-08-16	2017	2017-106	5.60579	Una	-39.0781	-15.2497	Atlantic Forest	Rainy	Mist net	Avian	Passeriformes	Rhynchocyclidae	NA	NA	Flyer	Negative
107	2017-08-17	2017	2017-107	5.60579	Una	-39.0781	-15.2497	Atlantic Forest	Rainy	Mist net	Avian	Passeriformes	Pipridae	Manacus manacus	Frugivore/Insectivore	Flyer	Negative
108	2017-08-17	2017	2017-108	5.60579	Una	-39.0781	-15.2497	Atlantic Forest	Rainy	Mist net	Avian	Passeriformes	Pipridae	Ceratopipra rubrocapilla	Frugivore	Flyer	Negative
109	2017-08-17	2017	2017-109	5.60579	Una	-39.0781	-15.2497	Atlantic Forest	Rainy	Mist net	Avian	Passeriformes	Dendrocolaptidae	Glyphorynchus spirurus	Insectivore	Flyer	Negative
110	2017-08-17	2017	2017-110	5.60579	Una	-39.0781	-15.2497	Atlantic Forest	Rainy	Mist net	Avian	Columbiformes	Columbidae	Geotrygon montana	Frugivore/Granivore	Flyer	Negative
111	2017-08-18	2017	2017-111	5.60579	Una	-39.0781	-15.2497	Atlantic Forest	Rainy	Mist net	Avian	Passeriformes	Pipridae	Manacus manacus	Frugivore/Insectivore	Flyer	Negative
112	2017-08-18	2017	2017-112	5.60579	Una	-39.0781	-15.2497	Atlantic Forest	Rainy	Mist net	Avian	Passeriformes	Pipridae	Machaeropterus regulus	Frugivore	Flyer	Negative
113	2017-08-18	2017	2017-113	5.60579	Una	-39.0781	-15.2497	Atlantic Forest	Rainy	Mist net	Avian	Passeriformes	Tyraniidae	NA	Insectivore/Frugivore	Flyer	Negative
114	2017-08-18	2017	2017-114	5.60579	Una	-39.0781	-15.2497	Atlantic Forest	Rainy	Mist net	Avian	Passeriformes	Pipridae	Dixiphia pipra	Frugivore	Flyer	Negative
115	2015-06-28	2015	2015-115	5.33454	Una	-39.0781	-15.2497	Atlantic Forest	Rainy	Sherman	Mammalia	Didelphimorphia	Didelphidae	Marmosa demerarae	Insectivore/Omnivore	Scansorial	Negative
116	2015-06-29	2015	2015-116	15.9976	Una	-39.1595	-15.2481	Atlantic Forest	Rainy	Sherman	Mammalia	Didelphimorphia	Didelphidae	Marmosa murina	Insectivore/Omnivore	Scansorial	Negative
117	2015-06-29	2015	2015-117	6.1747	Una	-39.2195	-15.1661	Atlantic Forest	Rainy	Sherman	Mammalia	Rodentia	Cricetidae	Hylaeamys seuanezi	Frugivore/Granivore	Terrestrial	Negative
118	2015-06-29	2015	2015-118	15.9976	Una	-39.1595	-15.2481	Atlantic Forest	Rainy	Sherman	Mammalia	Didelphimorphia	Didelphidae	Marmosa murina	Insectivore/Omnivore	Scansorial	Negative
119	2015-06-29	2015	2015-119	6.1747	Una	-39.2195	-15.1661	Atlantic Forest	Rainy	Sherman	Mammalia	Rodentia	Cricetidae	Hylaeamys seuanezi	Frugivore/Granivore	Terrestrial	Negative
120	2015-06-29	2015	2015-120	6.1747	Una	-39.2195	-15.1661	Atlantic Forest	Rainy	Sherman	Mammalia	Rodentia	Cricetidae	Hylaeamys seuanezi	Frugivore/Granivore	Terrestrial	Negative
121	2015-06-29	2015	2015-121	5.33454	Una	-39.0781	-15.2497	Atlantic Forest	Rainy	Sherman	Mammalia	Rodentia	Cricetidae	Rhipidomys mastacalis	Frugivore/Seed Predator	Arboreal	Negative
122	2015-07-02	2015	2015-122	15.9976	Una	-39.1595	-15.2481	Atlantic Forest	Rainy	Sherman	Mammalia	Didelphimorphia	Didelphidae	Marmosa murina	Insectivore/Omnivore	Scansorial	Negative
123	2015-07-06	2015	2015-123	5.33454	Una	-39.0781	-15.2497	Atlantic Forest	Rainy	Tomahawk	Mammalia	Didelphimorphia	Didelphidae	Didelphis aurita	Frugivore/Omnivore	Scansorial	Negative
124	2015-07-07	2015	2015-124	6.1747	Una	-39.2195	-15.1661	Atlantic Forest	Rainy	Sherman	Mammalia	Didelphimorphia	Didelphidae	Marmosa demerarae	Insectivore/Omnivore	Scansorial	Negative
125	2015-07-07	2015	2015-125	5.33454	Una	-39.0781	-15.2497	Atlantic Forest	Rainy	Sherman	Mammalia	Didelphimorphia	Didelphidae	Marmosa murina	Insectivore/Omnivore	Scansorial	Negative
126	2015-07-09	2015	2015-126	31.9264	Una	-39.1437	-15.21	Atlantic Forest	Rainy	Sherman	Mammalia	Rodentia	Cricetidae	Hylaeamys seuanezi	Frugivore/Granivore	Terrestrial	Negative
127	2015-07-09	2015	2015-127	6.1747	Una	-39.2195	-15.1661	Atlantic Forest	Rainy	Sherman	Mammalia	Didelphimorphia	Didelphidae	Marmosa murina	Insectivore/Omnivore	Scansorial	Negative
128	2015-07-10	2015	2015-128	23.5276	Una	-39.0454	-15.3481	Atlantic Forest	Rainy	Sherman	Mammalia	Didelphimorphia	Didelphidae	Marmosa murina	Insectivore/Omnivore	Scansorial	Negative
129	2015-06-29	2015	2015-129	6.1747	Una	-39.2195	-15.1661	Atlantic Forest	Rainy	Sherman	Mammalia	Rodentia	Cricetidae	Hylaeamys seuanezi	Frugivore/Granivore	Terrestrial	Negative
130	05/08/2015	2015	2015-130	93.5552	Mascote	-39.5066	-15.8005	Atlantic Forest	Rainy	Sherman	Mammalia	Rodentia	Cricetidae	Rhipidomys mastacalis	Frugivore/Seed Predator	Arboreal	Negative
131	2015-08-05	2015	2015-131	83.3737	Mascote	-39.3646	-15.7149	Atlantic Forest	Rainy	Sherman	Mammalia	Didelphimorphia	Didelphidae	Marmosa murina	Insectivore/Omnivore	Scansorial	Negative
132	2015-08-05	2015	2015-132	83.3737	Mascote	-39.3646	-15.7149	Atlantic Forest	Rainy	Tomahawk	Mammalia	Didelphimorphia	Didelphidae	Marmosa murina	Insectivore/Omnivore	Scansorial	Negative
133	2015-08-05	2015	2015-133	83.3737	Mascote	-39.3646	-15.7149	Atlantic Forest	Rainy	Sherman	Mammalia	Didelphimorphia	Didelphidae	Marmosa murina	Insectivore/Omnivore	Scansorial	Negative
134	2015-08-05	2015	2015-134	38.7879	Belmonte	-39.2387	-15.8946	Atlantic Forest	Rainy	Sherman	Mammalia	Didelphimorphia	Didelphidae	Marmosa murina	Insectivore/Omnivore	Scansorial	Negative
135	2015-08-05	2015	2015-135	38.7879	Belmonte	-39.2387	-15.8946	Atlantic Forest	Rainy	Pitfall	Mammalia	Didelphimorphia	Didelphidae	Monodelphis americana	Insectivore/Omnivore	Terrestrial	Negative
136	2015-08-05	2015	2015-136	41.9413	Belmonte	-39.2279	-15.9008	Atlantic Forest	Rainy	Sherman	Mammalia	Didelphimorphia	Didelphidae	Marmosa murina	Insectivore/Omnivore	Scansorial	Negative
137	2015-08-06	2015	2015-137	38.7879	Belmonte	-39.2387	-15.8946	Atlantic Forest	Rainy	Tomahawk	Mammalia	Rodentia	Sciuridae	Guerlinguetus brasiliensis	Frugivore	Terrestrial	Negative
138	2015-08-06	2015	2015-138	41.9413	Belmonte	-39.2279	-15.9008	Atlantic Forest	Rainy	Sherman	Mammalia	Rodentia	Cricetidae	Akodon cursor	Insectivore/Omnivore	Terrestrial	Negative
139	2015-08-06	2015	2015-139	41.9413	Belmonte	-39.2279	-15.9008	Atlantic Forest	Rainy	Sherman	Mammalia	Didelphimorphia	Didelphidae	Gracilinanus agilis	Insectivore/Omnivore	Arboreal	Negative
140	2015-08-07	2015	2015-140	38.7879	Belmonte	-39.2387	-15.8946	Atlantic Forest	Rainy	Sherman	Mammalia	Rodentia	Cricetidae	Hylaeamys seuanezi	Frugivore/Granivore	Terrestrial	Negative
141	2015-08-07	2015	2015-141	93.5552	Mascote	-39.5066	-15.8005	Atlantic Forest	Rainy	Sherman	Mammalia	Didelphimorphia	Didelphidae	Gracilinanus agilis	Insectivore/Omnivore	Arboreal	Negative
142	2015-08-07	2015	2015-142	70.9921	Mascote	-39.3824	-15.728	Atlantic Forest	Rainy	Pitfall	Mammalia	Rodentia	Cricetidae	Hylaeamys seuanezi	Frugivore/Granivore	Terrestrial	Negative
143	2015-08-07	2015	2015-143	38.7879	Belmonte	-39.2387	-15.8946	Atlantic Forest	Rainy	Tomahawk	Mammalia	Rodentia	Sciuridae	Guerlinguetus brasiliensis	Frugivore	Terrestrial	Negative
144	2015-08-07	2015	2015-144	93.5552	Mascote	-39.5066	-15.8005	Atlantic Forest	Rainy	Sherman	Mammalia	Didelphimorphia	Didelphidae	Marmosops incanus	Insectivore/Omnivore	Scansorial	Negative
145	2015-08-07	2015	2015-145	93.5552	Mascote	-39.5066	-15.8005	Atlantic Forest	Rainy	Pitfall	Mammalia	Didelphimorphia	Didelphidae	Gracilinanus agilis	Insectivore/Omnivore	Arboreal	Negative
146	2015-08-07	2015	2015-146	93.5552	Mascote	-39.5066	-15.8005	Atlantic Forest	Rainy	Pitfall	Mammalia	Rodentia	Cricetidae	Necromys lasiurus	Frugivore/Omnivore	Terrestrial	Negative
147	2015-08-07	2015	2015-147	38.7879	Belmonte	-39.2387	-15.8946	Atlantic Forest	Rainy	Sherman	Mammalia	Rodentia	Cricetidae	Hylaeamys seuanezi	Frugivore/Granivore	Terrestrial	Negative
148	2015-08-08	2015	2015-148	41.9413	Belmonte	-39.2279	-15.9008	Atlantic Forest	Rainy	Pitfall	Mammalia	Didelphimorphia	Didelphidae	Monodelphis americana	Insectivore/Omnivore	Terrestrial	Negative
149	2015-08-08	2015	2015-149	38.7879	Belmonte	-39.2387	-15.8946	Atlantic Forest	Rainy	Sherman	Mammalia	Rodentia	Cricetidae	Hylaeamys seuanezi	Frugivore/Granivore	Terrestrial	Negative
150	2015-08-08	2015	2015-150	41.9413	Belmonte	-39.2279	-15.9008	Atlantic Forest	Rainy	Tomahawk	Mammalia	Rodentia	Cricetidae	Hylaeamys seuanezi	Frugivore/Granivore	Terrestrial	Negative
151	2015-08-08	2015	2015-151	38.7879	Belmonte	-39.2387	-15.8946	Atlantic Forest	Rainy	Pitfall	Mammalia	Didelphimorphia	Didelphidae	Monodelphis americana	Insectivore/Omnivore	Terrestrial	Negative
152	2015-08-09	2015	2015-152	38.7879	Belmonte	-39.2387	-15.8946	Atlantic Forest	Rainy	Sherman	Mammalia	Rodentia	Cricetidae	Hylaeamys seuanezi	Frugivore/Granivore	Terrestrial	Negative
153	2015-08-09	2015	2015-153	38.7879	Belmonte	-39.2387	-15.8946	Atlantic Forest	Rainy	Sherman	Mammalia	Rodentia	Cricetidae	Hylaeamys seuanezi	Frugivore/Granivore	Terrestrial	Negative
154	2015-08-09	2015	2015-154	38.7879	Belmonte	-39.2387	-15.8946	Atlantic Forest	Rainy	Sherman	Mammalia	Rodentia	Cricetidae	Hylaeamys seuanezi	Frugivore/Granivore	Terrestrial	Negative
155	2015-08-09	2015	2015-155	41.9413	Belmonte	-39.2279	-15.9008	Atlantic Forest	Rainy	Sherman	Mammalia	Rodentia	Cricetidae	Hylaeamys seuanezi	Frugivore/Granivore	Terrestrial	Negative
156	2015-08-09	2015	2015-156	38.7879	Belmonte	-39.2387	-15.8946	Atlantic Forest	Rainy	Sherman	Mammalia	Rodentia	Cricetidae	Hylaeamys seuanezi	Frugivore/Granivore	Terrestrial	Negative
157	2015-08-09	2015	2015-157	70.9921	Mascote	-39.3824	-15.728	Atlantic Forest	Rainy	Sherman	Mammalia	Didelphimorphia	Didelphidae	Marmosa murina	Insectivore/Omnivore	Scansorial	Negative
158	2015-08-09	2015	2015-158	93.5552	Mascote	-39.5066	-15.8005	Atlantic Forest	Rainy	Sherman	Mammalia	Didelphimorphia	Didelphidae	Marmosops incanus	Insectivore/Omnivore	Scansorial	Negative
159	2015-08-10	2015	2015-159	41.9413	Belmonte	-39.2279	-15.9008	Atlantic Forest	Rainy	Pitfall	Mammalia	Rodentia	Cricetidae	Hylaeamys seuanezi	Frugivore/Granivore	Terrestrial	Negative
160	2015-08-10	2015	2015-160	38.7879	Belmonte	-39.2387	-15.8946	Atlantic Forest	Rainy	Sherman	Mammalia	Rodentia	Cricetidae	Hylaeamys seuanezi	Frugivore/Granivore	Terrestrial	Negative
161	2015-08-10	2015	2015-161	41.9413	Belmonte	-39.2279	-15.9008	Atlantic Forest	Rainy	Sherman	Mammalia	Rodentia	Cricetidae	Hylaeamys seuanezi	Frugivore/Granivore	Terrestrial	Negative
162	2015-08-10	2015	2015-162	41.9413	Belmonte	-39.2279	-15.9008	Atlantic Forest	Rainy	Sherman	Mammalia	Rodentia	Cricetidae	Hylaeamys seuanezi	Frugivore/Granivore	Terrestrial	Negative
163	2015-08-10	2015	2015-163	38.7879	Belmonte	-39.2387	-15.8946	Atlantic Forest	Rainy	Pitfall	Mammalia	Rodentia	Cricetidae	Hylaeamys seuanezi	Frugivore/Granivore	Terrestrial	Negative
164	2015-08-10	2015	2015-164	41.9413	Belmonte	-39.2279	-15.9008	Atlantic Forest	Rainy	Sherman	Mammalia	Rodentia	Cricetidae	Hylaeamys seuanezi	Frugivore/Granivore	Terrestrial	Negative
165	2015-08-10	2015	2015-165	38.7879	Belmonte	-39.2387	-15.8946	Atlantic Forest	Rainy	NA	Mammalia	Rodentia	Cricetidae	Euryoryzomys russatus	Frugivore/Granivore	Terrestrial	Negative
166	2015-08-10	2015	2015-166	41.9413	Belmonte	-39.2279	-15.9008	Atlantic Forest	Rainy	Sherman	Mammalia	Rodentia	Cricetidae	Hylaeamys seuanezi	Frugivore/Granivore	Terrestrial	Negative
167	2015-08-10	2015	2015-167	93.5552	Mascote	-39.5066	-15.8005	Atlantic Forest	Rainy	Pitfall	Mammalia	Rodentia	Cricetidae	Calomys expulsus	Frugivore/Granivore	Terrestrial	Negative
168	2015-08-10	2015	2015-168	38.7879	Belmonte	-39.2387	-15.8946	Atlantic Forest	Rainy	Sherman	Mammalia	Rodentia	Cricetidae	Hylaeamys seuanezi	Frugivore/Granivore	Terrestrial	Negative
169	2015-08-10	2015	2015-169	41.9413	Belmonte	-39.2279	-15.9008	Atlantic Forest	Rainy	Tomahawk	Mammalia	Rodentia	Cricetidae	Hylaeamys seuanezi	Frugivore/Granivore	Terrestrial	Negative
170	2015-08-11	2015	2015-170	41.9413	Belmonte	-39.2279	-15.9008	Atlantic Forest	Rainy	Sherman	Mammalia	Didelphimorphia	Didelphidae	Marmosa murina	Insectivore/Omnivore	Scansorial	Negative
171	2015-08-11	2015	2015-171	41.9413	Belmonte	-39.2279	-15.9008	Atlantic Forest	Rainy	Pitfall	Mammalia	Didelphimorphia	Didelphidae	Marmosa murina	Insectivore/Omnivore	Scansorial	Negative
172	2015-08-11	2015	2015-172	38.7879	Belmonte	-39.2387	-15.8946	Atlantic Forest	Rainy	Sherman	Mammalia	Rodentia	Cricetidae	Hylaeamys seuanezi	Frugivore/Granivore	Terrestrial	Negative
173	2015-08-11	2015	2015-173	38.7879	Belmonte	-39.2387	-15.8946	Atlantic Forest	Rainy	Sherman	Mammalia	Rodentia	Cricetidae	Hylaeamys seuanezi	Frugivore/Granivore	Terrestrial	Negative
174	2015-08-11	2015	2015-174	38.7879	Belmonte	-39.2387	-15.8946	Atlantic Forest	Rainy	Sherman	Mammalia	Rodentia	Cricetidae	Hylaeamys seuanezi	Frugivore/Granivore	Terrestrial	Negative
175	2015-08-11	2015	2015-175	38.7879	Belmonte	-39.2387	-15.8946	Atlantic Forest	Rainy	Tomahawk	Mammalia	Rodentia	Cricetidae	Oecomys catherinae	Frugivore/Seed Predator	Arboreal	Negative
176	2015-08-11	2015	2015-176	41.9413	Belmonte	-39.2279	-15.9008	Atlantic Forest	Rainy	Sherman	Mammalia	Didelphimorphia	Didelphidae	Marmosa murina	Insectivore/Omnivore	Scansorial	Negative
177	2015-08-11	2015	2015-177	93.5552	Mascote	-39.5066	-15.8005	Atlantic Forest	Rainy	Sherman	Mammalia	Didelphimorphia	Didelphidae	Marmosops incanus	Insectivore/Omnivore	Scansorial	Negative
178	2015-08-12	2015	2015-178	41.9413	Belmonte	-39.2279	-15.9008	Atlantic Forest	Rainy	Sherman	Mammalia	Didelphimorphia	Didelphidae	Gracilinanus agilis	Insectivore/Omnivore	Arboreal	Negative
179	2015-08-12	2015	2015-179	38.7879	Belmonte	-39.2387	-15.8946	Atlantic Forest	Rainy	Sherman	Mammalia	Rodentia	Cricetidae	Hylaeamys seuanezi	Frugivore/Granivore	Terrestrial	Negative
180	2015-08-12	2015	2015-180	38.7879	Belmonte	-39.2387	-15.8946	Atlantic Forest	Rainy	Sherman	Mammalia	Rodentia	Cricetidae	Hylaeamys seuanezi	Frugivore/Granivore	Terrestrial	Negative
181	2015-08-12	2015	2015-181	38.7879	Belmonte	-39.2387	-15.8946	Atlantic Forest	Rainy	Tomahawk	Mammalia	Rodentia	Cricetidae	Hylaeamys seuanezi	Frugivore/Granivore	Terrestrial	Negative
182	2015-08-12	2015	2015-182	93.5552	Mascote	-39.5066	-15.8005	Atlantic Forest	Rainy	Sherman	Mammalia	Didelphimorphia	Didelphidae	Marmosops incanus	Insectivore/Omnivore	Scansorial	Negative
183	2015-08-12	2015	2015-183	70.9921	Mascote	-39.3824	-15.728	Atlantic Forest	Rainy	Sherman	Mammalia	Rodentia	Cricetidae	Cerradomys vivoi	Frugivore/Granivore	Terrestrial	Negative
184	2015-08-12	2015	2015-184	93.5552	Mascote	-39.5066	-15.8005	Atlantic Forest	Rainy	Pitfall	Mammalia	Rodentia	Cricetidae	Oligoryzomys nigripes	Frugivore/Granivore	Scansorial	Negative
185	2015-08-12	2015	2015-185	38.7879	Belmonte	-39.2387	-15.8946	Atlantic Forest	Rainy	Sherman	Mammalia	Didelphimorphia	Didelphidae	Marmosa murina	Insectivore/Omnivore	Scansorial	Negative
186	2015-08-12	2015	2015-186	93.5552	Mascote	-39.5066	-15.8005	Atlantic Forest	Rainy	Pitfall	Mammalia	Rodentia	Cricetidae	Calomys expulsus	Frugivore/Granivore	Terrestrial	Negative
187	2015-08-12	2015	2015-187	38.7879	Belmonte	-39.2387	-15.8946	Atlantic Forest	Rainy	Sherman	Mammalia	Rodentia	Cricetidae	Thaptomys nigrita	Insectivore/Omnivore	Terrestrial	Negative
188	2015-08-13	2015	2015-188	70.9921	Mascote	-39.3824	-15.728	Atlantic Forest	Rainy	Sherman	Mammalia	Rodentia	Cricetidae	Akodon cursor	Insectivore/Omnivore	Terrestrial	Negative
189	2015-08-13	2015	2015-189	38.7879	Belmonte	-39.2387	-15.8946	Atlantic Forest	Rainy	Sherman	Mammalia	Rodentia	Cricetidae	Rhipidomys mastacalis	Frugivore/Seed Predator	Arboreal	Negative
190	2015-08-13	2015	2015-190	41.9413	Belmonte	-39.2279	-15.9008	Atlantic Forest	Rainy	Sherman	Mammalia	Rodentia	Cricetidae	Thaptomys nigrita	Insectivore/Omnivore	Terrestrial	Negative
191	2015-08-13	2015	2015-191	93.5552	Mascote	-39.5066	-15.8005	Atlantic Forest	Rainy	Pitfall	Mammalia	Didelphimorphia	Didelphidae	Gracilinanus agilis	Insectivore/Omnivore	Arboreal	Negative
192	2015-08-14	2015	2015-192	41.9413	Belmonte	-39.2279	-15.9008	Atlantic Forest	Rainy	Sherman	Mammalia	Rodentia	Cricetidae	Hylaeamys seuanezi	Frugivore/Granivore	Terrestrial	Negative
193	2015-08-14	2015	2015-193	38.7879	Belmonte	-39.2387	-15.8946	Atlantic Forest	Rainy	Sherman	Mammalia	Rodentia	Cricetidae	Rhipidomys mastacalis	Frugivore/Seed Predator	Arboreal	Negative
194	2015-08-14	2015	2015-194	38.7879	Belmonte	-39.2387	-15.8946	Atlantic Forest	Rainy	Sherman	Mammalia	Rodentia	Cricetidae	Hylaeamys seuanezi	Frugivore/Granivore	Terrestrial	Negative
195	2015-08-14	2015	2015-195	38.7879	Belmonte	-39.2387	-15.8946	Atlantic Forest	Rainy	Sherman	Mammalia	Didelphimorphia	Didelphidae	Marmosops incanus	Insectivore/Omnivore	Scansorial	Negative
196	2017-03-08	2017	2017-196	21.7274	Ilhéus	-39.1833	-14.65	Atlantic Forest	Rainy	Tomahawk	Mammalia	Primates	Callithrichidae	Leontopithecus chrysomelas	Frugivore/Insectivore	Arboreal	Negative
197	2017-03-08	2017	2017-197	21.7274	Ilhéus	-39.1833	-14.65	Atlantic Forest	Rainy	Tomahawk	Mammalia	Primates	Callithrichidae	Leontopithecus chrysomelas	Frugivore/Insectivore	Arboreal	Negative
198	2017-07-13	2017	2017-198	21.7274	Ilhéus	-39.1833	-14.65	Atlantic Forest	Rainy	Tomahawk	Mammalia	Primates	Callithrichidae	Leontopithecus chrysomelas	Frugivore/Insectivore	Arboreal	Negative
199	23/03/2017	2017	2017-199	21.7274	Ilhéus	-39.1833	-14.65	Atlantic Forest	Rainy	Tomahawk	Mammalia	Primates	Callithrichidae	Leontopithecus chrysomelas	Frugivore/Insectivore	Arboreal	Negative
200	11/07/2017	2017	2017-200	21.7274	Ilhéus	-39.1833	-14.65	Atlantic Forest	Rainy	Tomahawk	Mammalia	Primates	Callithrichidae	Leontopithecus chrysomelas	Frugivore/Insectivore	Arboreal	Negative
201	23/03/2017	2017	2017-201	21.7274	Ilhéus	-39.1833	-14.65	Atlantic Forest	Rainy	Tomahawk	Mammalia	Primates	Callithrichidae	Leontopithecus chrysomelas	Frugivore/Insectivore	Arboreal	Negative
202	2017-07-11	2017	2017-202	21.7274	Ilhéus	-39.1833	-14.65	Atlantic Forest	Rainy	Tomahawk	Mammalia	Primates	Callithrichidae	Leontopithecus chrysomelas	Frugivore/Insectivore	Arboreal	Negative
203	2017-07-11	2017	2017-203	21.7274	Ilhéus	-39.1833	-14.65	Atlantic Forest	Rainy	Tomahawk	Mammalia	Primates	Callithrichidae	Leontopithecus chrysomelas	Frugivore/Insectivore	Arboreal	Negative
204	21/03/2017	2017	2017-204	21.7274	Ilhéus	-39.1833	-14.65	Atlantic Forest	Rainy	Tomahawk	Mammalia	Primates	Callithrichidae	Leontopithecus chrysomelas	Frugivore/Insectivore	Arboreal	Negative
205	2017-07-13	2017	2017-205	21.7274	Ilhéus	-39.1833	-14.65	Atlantic Forest	Rainy	Tomahawk	Mammalia	Primates	Callithrichidae	Leontopithecus chrysomelas	Frugivore/Insectivore	Arboreal	Negative
206	11/07/2017	2017	2017-206	21.7274	Ilhéus	-39.1833	-14.65	Atlantic Forest	Rainy	Tomahawk	Mammalia	Primates	Callithrichidae	Leontopithecus chrysomelas	Frugivore/Insectivore	Arboreal	Negative
207	2017-07-13	2017	2017-207	21.7274	Ilhéus	-39.1833	-14.65	Atlantic Forest	Rainy	Tomahawk	Mammalia	Primates	Callithrichidae	Leontopithecus chrysomelas	Frugivore/Insectivore	Arboreal	Negative
208	2017-03-27	2017	2017-208	48.4337	Una	-39.1461	-15.2644	Atlantic Forest	Rainy	Tomahawk	Mammalia	Primates	Callithrichidae	Leontopithecus chrysomelas	Frugivore/Insectivore	Arboreal	Negative
209	2017-03-27	2017	2017-209	48.4337	Una	-39.1461	-15.2644	Atlantic Forest	Rainy	Tomahawk	Mammalia	Primates	Callithrichidae	Leontopithecus chrysomelas	Frugivore/Insectivore	Arboreal	Negative
210	2017-03-27	2017	2017-210	48.4337	Una	-39.1461	-15.2644	Atlantic Forest	Rainy	Tomahawk	Mammalia	Primates	Callithrichidae	Leontopithecus chrysomelas	Frugivore/Insectivore	Arboreal	Negative
211	2017-05-27	2017	2017-211	48.4337	Una	-39.1461	-15.2644	Atlantic Forest	Rainy	Tomahawk	Mammalia	Primates	Callithrichidae	Leontopithecus chrysomelas	Frugivore/Insectivore	Arboreal	Negative
212	2017-03-27	2017	2017-212	48.4337	Una	-39.1461	-15.2644	Atlantic Forest	Rainy	Tomahawk	Mammalia	Primates	Callithrichidae	Leontopithecus chrysomelas	Frugivore/Insectivore	Arboreal	Negative
213	2017-03-27	2017	2017-213	48.4337	Una	-39.1461	-15.2644	Atlantic Forest	Rainy	Tomahawk	Mammalia	Primates	Callithrichidae	Leontopithecus chrysomelas	Frugivore/Insectivore	Arboreal	Negative
214	2017-03-27	2017	2017-214	48.4337	Una	-39.1461	-15.2644	Atlantic Forest	Rainy	Tomahawk	Mammalia	Primates	Callithrichidae	Leontopithecus chrysomelas	Frugivore/Insectivore	Arboreal	Negative
215	2017-06-27	2017	2017-215	48.4337	Una	-39.1461	-15.2644	Atlantic Forest	Rainy	Tomahawk	Mammalia	Primates	Callithrichidae	Leontopithecus chrysomelas	Frugivore/Insectivore	Arboreal	Negative
216	2017-03-27	2017	2017-216	48.4337	Una	-39.1461	-15.2644	Atlantic Forest	Rainy	Tomahawk	Mammalia	Primates	Callithrichidae	Leontopithecus chrysomelas	Frugivore/Insectivore	Arboreal	Negative
217	2018-08-19	2018	2018-217	50.408	Itambé	-40.4667	-15.2756	Atlantic Forest	Dry	Sherman	Mammalia	Rodentia	Cricetidae	Calomys expulsus	Frugivore/Granivore	Terrestrial	Negative
218	2018-08-19	2018	2018-218	49.9395	Itambé	-40.4684	-15.2744	Atlantic Forest	Dry	Sherman	Mammalia	Rodentia	Cricetidae	Calomys expulsus	Frugivore/Granivore	Terrestrial	Negative
219	2018-08-19	2018	2018-219	50.408	Itambé	-40.4667	-15.2756	Atlantic Forest	Dry	Sherman	Mammalia	Rodentia	Cricetidae	Calomys expulsus	Frugivore/Granivore	Terrestrial	Negative
220	2018-08-19	2018	2018-220	56.2123	Itambé	-40.4645	-15.2771	Atlantic Forest	Dry	Sherman	Mammalia	Rodentia	Cricetidae	Calomys expulsus	Frugivore/Granivore	Terrestrial	Negative
221	2018-08-19	2018	2018-221	50.408	Itambé	-40.4667	-15.2756	Atlantic Forest	Dry	Sherman	Mammalia	Rodentia	Cricetidae	Calomys tener	Frugivore/Granivore	Terrestrial	Negative
222	2018-08-19	2018	2018-222	50.408	Itambé	-40.4667	-15.2756	Atlantic Forest	Dry	Sherman	Mammalia	Rodentia	Cricetidae	Calomys expulsus	Frugivore/Granivore	Terrestrial	Negative
223	2018-08-19	2018	2018-223	77.4955	Itapetinga	-40.2912	-15.2341	Atlantic Forest	Dry	Sherman	Mammalia	Rodentia	Cricetidae	Cerradomys vivoi	Frugivore/Granivore	Terrestrial	Negative
224	2018-08-19	2018	2018-224	77.4955	Itapetinga	-40.2912	-15.2341	Atlantic Forest	Dry	Sherman	Mammalia	Rodentia	Cricetidae	Calomys expulsus	Frugivore/Granivore	Terrestrial	Negative
225	2018-08-19	2018	2018-225	44.515	Itambé	-40.4661	-15.2732	Atlantic Forest	Dry	Sherman	Mammalia	Didelphimorphia	Didelphidae	Marmosops incanus	Insectivore/Omnivore	Scansorial	Negative
226	2018-08-19	2018	2018-226	46.421	Itambé	-40.4648	-15.2743	Atlantic Forest	Dry	Tomahawk	Mammalia	Didelphimorphia	Didelphidae	Marmosops incanus	Insectivore/Omnivore	Scansorial	Negative
227	2018-08-19	2018	2018-227	83.4239	Itapetinga	-40.2993	-15.303	Atlantic Forest	Dry	x	Mammalia	Didelphimorphia	Didelphidae	Gracilinanus microtarsus	Insectivore/Omnivore	Arboreal	Negative
228	2018-08-19	2018	2018-228	48.5196	Itambé	-40.4643	-15.2749	Atlantic Forest	Dry	Tomahawk	Mammalia	Didelphimorphia	Didelphidae	Marmosops incanus	Insectivore/Omnivore	Scansorial	Negative
229	2018-08-19	2018	2018-229	68.5035	Itambé	-40.3905	-15.2519	Atlantic Forest	Dry	x	Mammalia	Didelphimorphia	Didelphidae	Marmosops incanus	Insectivore/Omnivore	Scansorial	Negative
230	2018-08-19	2018	2018-230	55.1464	Itambé	-40.4623	-15.2764	Atlantic Forest	Dry	Pitfall	Mammalia	Didelphimorphia	Didelphidae	Marmosops incanus	Insectivore/Omnivore	Scansorial	Negative
231	2018-08-19	2018	2018-231	70.9102	Itambé	-40.3921	-15.2482	Atlantic Forest	Dry	x	Mammalia	Didelphimorphia	Didelphidae	Marmosops incanus	Insectivore/Omnivore	Scansorial	Negative
232	2018-08-19	2018	2018-232	55.1464	Itambé	-40.4623	-15.2764	Atlantic Forest	Dry	Pitfall	Mammalia	Didelphimorphia	Didelphidae	Marmosops incanus	Insectivore/Omnivore	Scansorial	Negative
233	2018-08-19	2018	2018-233	44.2064	Itambé	-40.4655	-15.2737	Atlantic Forest	Dry	Sherman	Mammalia	Rodentia	Cricetidae	Cerradomys vivoi	Frugivore/Granivore	Terrestrial	Negative
234	2018-08-19	2018	2018-234	57.3895	Itapetinga	-40.2416	-15.3532	Atlantic Forest	Dry	Sherman	Mammalia	Rodentia	Cricetidae	Cerradomys vivoi	Frugivore/Granivore	Terrestrial	Negative
235	2018-08-19	2018	2018-235	70.3949	Itapetinga	-40.279	-15.3424	Atlantic Forest	Dry	Sherman	Mammalia	Rodentia	Cricetidae	Cerradomys vivoi	Frugivore/Granivore	Terrestrial	Negative
236	2018-08-19	2018	2018-236	70.4477	Itapetinga	-40.2794	-15.343	Atlantic Forest	Dry	Tomahawk	Mammalia	Rodentia	Cricetidae	Oligoryzomys nigripes	Frugivore/Granivore	Scansorial	Negative
237	2018-08-19	2018	2018-237	80.6705	Itapetinga	-40.3026	-15.3025	Atlantic Forest	Dry	Sherman	Mammalia	Rodentia	Cricetidae	Calomys expulsus	Frugivore/Granivore	Terrestrial	Negative
238	2018-08-19	2018	2018-238	56.3274	Itapetinga	-40.2394	-15.3517	Atlantic Forest	Dry	Sherman	Mammalia	Rodentia	Cricetidae	Necromys lasiurus	Frugivore/Omnivore	Terrestrial	Negative
239	2018-08-19	2018	2018-239	79.006	Itapetinga	-40.3009	-15.3038	Atlantic Forest	Dry	Pitfall	Mammalia	Rodentia	Cricetidae	Oligoryzomys nigripes	Frugivore/Granivore	Scansorial	Negative
240	2018-08-19	2018	2018-240	70.2662	Itapetinga	-40.2796	-15.3435	Atlantic Forest	Dry	Sherman	Mammalia	Rodentia	Cricetidae	Cerradomys vivoi	Frugivore/Granivore	Terrestrial	Negative
241	2018-08-19	2018	2018-241	71.3682	Itapetinga	-40.2414	-15.3506	Atlantic Forest	Dry	Sherman	Mammalia	Rodentia	Cricetidae	Calomys expulsus	Frugivore/Granivore	Terrestrial	Negative
242	2018-08-19	2018	2018-242	79.006	Itapetinga	-40.3009	-15.3038	Atlantic Forest	Dry	Pitfall	Mammalia	Rodentia	Cricetidae	Oligoryzomys flavescens	Frugivore/Granivore	Scansorial	Negative
243	2018-08-19	2018	2018-243	61.9335	Itapetinga	-40.3236	-15.3554	Atlantic Forest	Dry	Pitfall	Mammalia	Rodentia	Cricetidae	Oligoryzomys nigripes	Frugivore/Granivore	Scansorial	Negative
244	2018-08-19	2018	2018-244	80.3442	Itapetinga	-40.2895	-15.23	Atlantic Forest	Dry	Sherman	Mammalia	Rodentia	Cricetidae	Necromys lasiurus	Frugivore/Omnivore	Terrestrial	Negative
245	2018-08-19	2018	2018-245	70.3502	Itapetinga	-40.2791	-15.3427	Atlantic Forest	Dry	x	Mammalia	Rodentia	Cricetidae	Calomys expulsus	Frugivore/Granivore	Terrestrial	Negative
246	2018-08-19	2018	2018-246	37.0091	Itapetinga	-40.2382	-15.3544	Atlantic Forest	Dry	Tomahawk	Mammalia	Didelphimorphia	Didelphidae	Didelphis albiventris	Frugivore/Omnivore	Scansorial	Negative
247	2018-08-19	2018	2018-247	85.1327	Itapetinga	-40.2985	-15.3027	Atlantic Forest	Dry	Tomahawk	Mammalia	Didelphimorphia	Didelphidae	Didelphis albiventris	Frugivore/Omnivore	Scansorial	Negative
248	2018-08-19	2018	2018-248	85.1327	Itapetinga	-40.2985	-15.3027	Atlantic Forest	Dry	Tomahawk	Mammalia	Didelphimorphia	Didelphidae	Didelphis albiventris	Frugivore/Omnivore	Scansorial	Negative
249	2018-08-19	2018	2018-249	45.4408	Itambé	-40.4651	-15.2742	Atlantic Forest	Dry	Tomahawk	Mammalia	Didelphimorphia	Didelphidae	Didelphis albiventris	Frugivore/Omnivore	Scansorial	Negative
250	2018-08-19	2018	2018-250	69.5023	Itapetinga	-40.2784	-15.3414	Atlantic Forest	Dry	Tomahawk	Mammalia	Didelphimorphia	Didelphidae	Didelphis albiventris	Frugivore/Omnivore	Scansorial	Negative
251	2018-08-19	2018	2018-251	45.4408	Itambé	-40.4651	-15.2742	Atlantic Forest	Dry	Tomahawk	Mammalia	Didelphimorphia	Didelphidae	Didelphis albiventris	Frugivore/Omnivore	Scansorial	Negative
252	2018-08-20	2018	2018-252	71.3682	Itapetinga	-40.2414	-15.3506	Atlantic Forest	Dry	Sherman	Mammalia	Rodentia	Cricetidae	Calomys expulsus	Frugivore/Granivore	Terrestrial	Negative
253	2018-08-20	2018	2018-253	76.4368	Itapetinga	-40.2824	-15.3423	Atlantic Forest	Dry	Sherman	Mammalia	Rodentia	Cricetidae	Calomys expulsus	Frugivore/Granivore	Terrestrial	Negative
254	2018-08-20	2018	2018-254	77.9728	Itapetinga	-40.2831	-15.3438	Atlantic Forest	Dry	Sherman	Mammalia	Rodentia	Cricetidae	Oligoryzomys nigripes	Frugivore/Granivore	Scansorial	Negative
255	2018-08-22	2018	2018-255	71.2474	Itapetinga	-40.2808	-15.3458	Atlantic Forest	Dry	Tomahawk	Mammalia	Didelphimorphia	Didelphidae	Didelphis albiventris	Frugivore/Omnivore	Scansorial	Negative
256	2018-08-22	2018	2018-256	78.38	Itapetinga	-40.301	-15.3039	Atlantic Forest	Dry	Tomahawk	Mammalia	Didelphimorphia	Didelphidae	Didelphis albiventris	Frugivore/Omnivore	Scansorial	Negative
257	2018-08-22	2018	2018-257	70.329	Itapetinga	-40.2795	-15.3433	Atlantic Forest	Dry	Sherman	Mammalia	Didelphimorphia	Didelphidae	Didelphis albiventris	Frugivore/Omnivore	Scansorial	Negative
258	2018-08-22	2018	2018-258	44.6158	Itapetinga	-40.2397	-15.354	Atlantic Forest	Dry	Tomahawk	Mammalia	Didelphimorphia	Didelphidae	Didelphis albiventris	Frugivore/Omnivore	Scansorial	Negative
259	2018-08-21	2018	2018-259	73.8698	Itapetinga	-40.2925	-15.2326	Atlantic Forest	Dry	Tomahawk	Mammalia	Didelphimorphia	Didelphidae	Didelphis albiventris	Frugivore/Omnivore	Scansorial	Negative
260	2018-08-21	2018	2018-260	70.7553	Itapetinga	-40.2802	-15.3443	Atlantic Forest	Dry	Sherman	Mammalia	Didelphimorphia	Didelphidae	Didelphis albiventris	Frugivore/Omnivore	Scansorial	Negative
261	2018-08-21	2018	2018-261	59.7042	Itapetinga	-40.2419	-15.3531	Atlantic Forest	Dry	Tomahawk	Mammalia	Didelphimorphia	Didelphidae	Didelphis albiventris	Frugivore/Omnivore	Scansorial	Negative
262	2018-08-21	2018	2018-262	83.5996	Itapetinga	-40.2992	-15.303	Atlantic Forest	Dry	Tomahawk	Mammalia	Didelphimorphia	Didelphidae	Didelphis albiventris	Frugivore/Omnivore	Scansorial	Negative
263	2018-08-21	2018	2018-263	81.4277	Itapetinga	-40.3001	-15.3033	Atlantic Forest	Dry	Tomahawk	Mammalia	Didelphimorphia	Didelphidae	Didelphis albiventris	Frugivore/Omnivore	Scansorial	Negative
264	2018-08-21	2018	2018-264	80.9509	Itapetinga	-40.3002	-15.3035	Atlantic Forest	Dry	Tomahawk	Mammalia	Didelphimorphia	Didelphidae	Didelphis albiventris	Frugivore/Omnivore	Scansorial	Negative
265	2018-08-21	2018	2018-265	80.9509	Itapetinga	-40.3002	-15.3035	Atlantic Forest	Dry	x	Mammalia	Didelphimorphia	Didelphidae	Didelphis albiventris	Frugivore/Omnivore	Scansorial	Negative
266	2018-08-21	2018	2018-266	70.3502	Itapetinga	-40.2791	-15.3427	Atlantic Forest	Dry	Tomahawk	Mammalia	Didelphimorphia	Didelphidae	Didelphis albiventris	Frugivore/Omnivore	Scansorial	Negative
267	2018-08-21	2018	2018-267	72.7766	Itapetinga	-40.2928	-15.233	Atlantic Forest	Dry	Tomahawk	Mammalia	Didelphimorphia	Didelphidae	Didelphis albiventris	Frugivore/Omnivore	Scansorial	Negative
268	2018-08-23	2018	2018-268	78.38	Itapetinga	-40.301	-15.3039	Atlantic Forest	Dry	Sherman	Mammalia	Didelphimorphia	Didelphidae	Marmosops incanus	Insectivore/Omnivore	Scansorial	Negative
269	2018-08-23	2018	2018-269	70.1056	Itapetinga	-40.2936	-15.2346	Atlantic Forest	Dry	Tomahawk	Mammalia	Didelphimorphia	Didelphidae	Didelphis albiventris	Frugivore/Omnivore	Scansorial	Negative
270	2018-08-23	2018	2018-270	57.3895	Itapetinga	-40.2416	-15.3532	Atlantic Forest	Dry	Tomahawk	Mammalia	Didelphimorphia	Didelphidae	Didelphis albiventris	Frugivore/Omnivore	Scansorial	Negative
271	2018-08-23	2018	2018-271	85.9776	Itapetinga	-40.2983	-15.3024	Atlantic Forest	Dry	Tomahawk	Mammalia	Didelphimorphia	Didelphidae	Didelphis albiventris	Frugivore/Omnivore	Scansorial	Negative
272	2018-08-23	2018	2018-272	78.1033	Itapetinga	-40.3011	-15.304	Atlantic Forest	Dry	Tomahawk	Mammalia	Didelphimorphia	Didelphidae	Didelphis albiventris	Frugivore/Omnivore	Scansorial	Negative
273	2018-08-23	2018	2018-273	85.6841	Itapetinga	-40.2983	-15.3025	Atlantic Forest	Dry	Tomahawk	Mammalia	Didelphimorphia	Didelphidae	Didelphis albiventris	Frugivore/Omnivore	Scansorial	Negative
274	2018-08-23	2018	2018-274	82.2766	Itapetinga	-40.2999	-15.3032	Atlantic Forest	Dry	Tomahawk	Mammalia	Didelphimorphia	Didelphidae	Didelphis albiventris	Frugivore/Omnivore	Scansorial	Negative
275	2018-08-24	2018	2018-275	72.7766	Itapetinga	-40.2928	-15.233	Atlantic Forest	Dry	Sherman	Mammalia	Rodentia	Cricetidae	Cerradomys vivoi	Frugivore/Granivore	Terrestrial	Negative
276	2018-08-24	2018	2018-276	73.8698	Itapetinga	-40.2925	-15.2326	Atlantic Forest	Dry	Tomahawk	Mammalia	Didelphimorphia	Didelphidae	Didelphis albiventris	Frugivore/Omnivore	Scansorial	Negative
277	2018-08-24	2018	2018-277	47.0215	Itapetinga	-40.2401	-15.3539	Atlantic Forest	Dry	Tomahawk	Mammalia	Didelphimorphia	Didelphidae	Didelphis albiventris	Frugivore/Omnivore	Scansorial	Positive
278	2018-08-24	2018	2018-278	67.8431	Itambé	-40.3916	-15.2493	Atlantic Forest	Dry	Tomahawk	Mammalia	Didelphimorphia	Didelphidae	Didelphis albiventris	Frugivore/Omnivore	Scansorial	Negative
279	2018-08-24	2018	2018-279	72.7766	Itapetinga	-40.2928	-15.233	Atlantic Forest	Dry	Tomahawk	Mammalia	Didelphimorphia	Didelphidae	Didelphis albiventris	Frugivore/Omnivore	Scansorial	Negative
280	2018-08-24	2018	2018-280	41.3168	Itapetinga	-40.2393	-15.3542	Atlantic Forest	Dry	Tomahawk	Mammalia	Didelphimorphia	Didelphidae	Didelphis albiventris	Frugivore/Omnivore	Scansorial	Negative
281	2018-08-24	2018	2018-281	77.4955	Itapetinga	-40.2912	-15.2341	Atlantic Forest	Dry	Sherman	Mammalia	Didelphimorphia	Didelphidae	Didelphis albiventris	Frugivore/Omnivore	Scansorial	Negative
282	2018-08-24	2018	2018-282	47.0215	Itapetinga	-40.2401	-15.3539	Atlantic Forest	Dry	Tomahawk	Mammalia	Didelphimorphia	Didelphidae	Didelphis albiventris	Frugivore/Omnivore	Scansorial	Negative
283	2018-08-25	2018	2018-283	36.858	Itapetinga	-40.238	-15.3544	Atlantic Forest	Dry	Sherman	Mammalia	Didelphimorphia	Didelphidae	Didelphis albiventris	Frugivore/Omnivore	Scansorial	Negative
284	2018-08-25	2018	2018-284	46.0495	Itapetinga	-40.2399	-15.3539	Atlantic Forest	Dry	Tomahawk	Mammalia	Didelphimorphia	Didelphidae	Didelphis albiventris	Frugivore/Omnivore	Scansorial	Negative
285	2018-08-25	2018	2018-285	85.9776	Itapetinga	-40.2983	-15.3024	Atlantic Forest	Dry	Tomahawk	Mammalia	Didelphimorphia	Didelphidae	Didelphis albiventris	Frugivore/Omnivore	Scansorial	Negative
286	2018-08-25	2018	2018-286	61.0692	Itapetinga	-40.2421	-15.3529	Atlantic Forest	Dry	Tomahawk	Mammalia	Didelphimorphia	Didelphidae	Didelphis albiventris	Frugivore/Omnivore	Scansorial	Negative
287	2018-08-25	2018	2018-287	70.3469	Itapetinga	-40.2789	-15.3422	Atlantic Forest	Dry	Tomahawk	Mammalia	Didelphimorphia	Didelphidae	Didelphis albiventris	Frugivore/Omnivore	Scansorial	Negative
288	2018-08-25	2018	2018-288	43.0904	Itapetinga	-40.2396	-15.3541	Atlantic Forest	Dry	Tomahawk	Mammalia	Didelphimorphia	Didelphidae	Didelphis albiventris	Frugivore/Omnivore	Scansorial	Negative
289	2018-08-25	2018	2018-289	36.858	Itapetinga	-40.238	-15.3544	Atlantic Forest	Dry	Tomahawk	Mammalia	Didelphimorphia	Didelphidae	Didelphis albiventris	Frugivore/Omnivore	Scansorial	Negative
290	2018-08-25	2018	2018-290	46.9683	Itambé	-40.4647	-15.2745	Atlantic Forest	Dry	Sherman	Mammalia	Didelphimorphia	Didelphidae	Didelphis albiventris	Frugivore/Omnivore	Scansorial	Negative
291	2018-08-25	2018	2018-291	67.813	Itambé	-40.3913	-15.2498	Atlantic Forest	Dry	Tomahawk	Mammalia	Didelphimorphia	Didelphidae	Didelphis albiventris	Frugivore/Omnivore	Scansorial	Negative
292	2018-08-25	2018	2018-292	81.9746	Itapetinga	-40.3	-15.3032	Atlantic Forest	Dry	Tomahawk	Mammalia	Didelphimorphia	Didelphidae	Didelphis albiventris	Frugivore/Omnivore	Scansorial	Negative
293	2018-08-25	2018	2018-293	80.0726	Itapetinga	-40.3006	-15.3036	Atlantic Forest	Dry	Tomahawk	Mammalia	Didelphimorphia	Didelphidae	Didelphis albiventris	Frugivore/Omnivore	Scansorial	Negative
294	2018-08-25	2018	2018-294	68.7235	Itambé	-40.3908	-15.2513	Atlantic Forest	Dry	Tomahawk	Mammalia	Didelphimorphia	Didelphidae	Didelphis albiventris	Frugivore/Omnivore	Scansorial	Negative
295	2018-08-25	2018	2018-295	74.5098	Itapetinga	-40.2924	-15.2319	Atlantic Forest	Dry	Tomahawk	Mammalia	Didelphimorphia	Didelphidae	Didelphis albiventris	Frugivore/Omnivore	Scansorial	Negative
296	2018-08-25	2018	2018-296	79.006	Itapetinga	-40.3009	-15.3038	Atlantic Forest	Dry	Tomahawk	Mammalia	Didelphimorphia	Didelphidae	Didelphis albiventris	Frugivore/Omnivore	Scansorial	Negative
297	2018-08-25	2018	2018-297	85.1327	Itapetinga	-40.2985	-15.3027	Atlantic Forest	Dry	Tomahawk	Mammalia	Didelphimorphia	Didelphidae	Didelphis albiventris	Frugivore/Omnivore	Scansorial	Negative
298	2018-08-25	2018	2018-298	51.7512	Itambé	-40.4634	-15.2756	Atlantic Forest	Dry	Tomahawk	Mammalia	Didelphimorphia	Didelphidae	Marmosops incanus	Insectivore/Omnivore	Scansorial	Negative
299	2018-08-25	2018	2018-299	79.4926	Itapetinga	-40.3008	-15.3037	Atlantic Forest	Dry	Tomahawk	Mammalia	Didelphimorphia	Didelphidae	Marmosops incanus	Insectivore/Omnivore	Scansorial	Negative
300	2019-02-04	2019	2019-300	54.1528	Itapetinga	-40.2394	-15.3517	Atlantic Forest	Rainy	Tomahawk	Mammalia	Rodentia	Cricetidae	Cerradomys vivoi	Frugivore/Granivore	Terrestrial	Negative
301	2019-02-04	2019	2019-301	43.9494	Itambé	-40.4661	-15.2731	Atlantic Forest	Rainy	Sherman	Mammalia	Didelphimorphia	Didelphidae	Monodelphis domestica	Insectivore/Omnivore	Terrestrial	Negative
302	2019-02-04	2019	2019-302	73.5107	Itambé	-40.3921	-15.2482	Atlantic Forest	Rainy	Tomahawk	Mammalia	Didelphimorphia	Didelphidae	Marmosops incanus	Insectivore/Omnivore	Scansorial	Negative
303	2019-02-04	2019	2019-303	86.6304	Itapetinga	-40.2982	-15.3023	Atlantic Forest	Rainy	Sherman	Mammalia	Rodentia	Cricetidae	Cerradomys vivoi	Frugivore/Granivore	Terrestrial	Negative
304	2019-02-04	2019	2019-304	79.2572	Itapetinga	-40.3012	-15.3041	Atlantic Forest	Rainy	Pitfall	Mammalia	Rodentia	Cricetidae	Cerradomys vivoi	Frugivore/Granivore	Terrestrial	Negative
305	2019-02-04	2019	2019-305	79.2572	Itapetinga	-40.3012	-15.3041	Atlantic Forest	Rainy	Tomahawk	Mammalia	Rodentia	Cricetidae	Cerradomys vivoi	Frugivore/Granivore	Terrestrial	Negative
306	2019-02-04	2019	2019-306	84.6363	Itapetinga	-40.2988	-15.3031	Atlantic Forest	Rainy	Tomahawk	Mammalia	Rodentia	Cricetidae	Rhipidomys mastacalis	Frugivore/Seed Predator	Arboreal	Negative
307	2019-02-05	2019	2019-307	71.1058	Itambé	-40.3908	-15.2507	Atlantic Forest	Rainy	Sherman	Mammalia	Rodentia	Cricetidae	Rhipidomys mastacalis	Frugivore/Seed Predator	Arboreal	Negative
308	2019-02-05	2019	2019-308	84.854	Itapetinga	-40.2987	-15.303	Atlantic Forest	Rainy	Sherman	Mammalia	Didelphimorphia	Didelphidae	Marmosops incanus	Insectivore/Omnivore	Scansorial	Negative
309	2019-02-05	2019	2019-309	63.1276	Itapetinga	-40.2428	-15.3529	Atlantic Forest	Rainy	Pitfall	Mammalia	Didelphimorphia	Didelphidae	Didelphis albiventris	Frugivore/Omnivore	Scansorial	Negative
310	2019-02-05	2019	2019-310	69.9849	Itapetinga	-40.2803	-15.3445	Atlantic Forest	Rainy	Tomahawk	Mammalia	Didelphimorphia	Didelphidae	Didelphis albiventris	Frugivore/Omnivore	Scansorial	Negative
311	2019-02-05	2019	2019-311	80.3313	Itapetinga	-40.3009	-15.3038	Atlantic Forest	Rainy	Tomahawk	Mammalia	Didelphimorphia	Didelphidae	Didelphis albiventris	Frugivore/Omnivore	Scansorial	Negative
312	2019-02-05	2019	2019-312	50.6042	Itapetinga	-40.2409	-15.3537	Atlantic Forest	Rainy	Sherman	Mammalia	Didelphimorphia	Didelphidae	Didelphis albiventris	Frugivore/Omnivore	Scansorial	Negative
313	2019-02-05	2019	2019-313	39.3701	Itapetinga	-40.239	-15.3542	Atlantic Forest	Rainy	Tomahawk	Mammalia	Didelphimorphia	Didelphidae	Didelphis albiventris	Frugivore/Omnivore	Scansorial	Negative
314	2019-02-05	2019	2019-314	69.6256	Itapetinga	-40.2791	-15.3427	Atlantic Forest	Rainy	Sherman	Mammalia	Didelphimorphia	Didelphidae	Marmosops incanus	Insectivore/Omnivore	Scansorial	Negative
315	2019-02-05	2019	2019-315	70.3469	Itambé	-40.3912	-15.2501	Atlantic Forest	Rainy	Sherman	Mammalia	Didelphimorphia	Didelphidae	Marmosops incanus	Insectivore/Omnivore	Scansorial	Negative
316	2019-02-05	2019	2019-316	70.241	Itambé	-40.3914	-15.2496	Atlantic Forest	Rainy	Tomahawk	Mammalia	Didelphimorphia	Didelphidae	Didelphis albiventris	Frugivore/Omnivore	Scansorial	Negative
317	2019-02-05	2019	2019-317	46.1143	Itapetinga	-40.2401	-15.3539	Atlantic Forest	Rainy	Tomahawk	Mammalia	Didelphimorphia	Didelphidae	Didelphis albiventris	Frugivore/Omnivore	Scansorial	Negative
318	2019-02-05	2019	2019-318	79.2572	Itapetinga	-40.3012	-15.3041	Atlantic Forest	Rainy	Tomahawk	Mammalia	Didelphimorphia	Didelphidae	Didelphis albiventris	Frugivore/Omnivore	Scansorial	Positive
319	2019-02-05	2019	2019-319	84.6363	Itapetinga	-40.2988	-15.3031	Atlantic Forest	Rainy	Tomahawk	Mammalia	Didelphimorphia	Didelphidae	Didelphis albiventris	Frugivore/Omnivore	Scansorial	Negative
320	2019-02-05	2019	2019-320	86.3403	Itapetinga	-40.2983	-15.3024	Atlantic Forest	Rainy	Tomahawk	Mammalia	Didelphimorphia	Didelphidae	Didelphis albiventris	Frugivore/Omnivore	Scansorial	Negative
321	2019-02-06	2019	2019-321	73.9511	Itambé	-40.3876	-15.2514	Atlantic Forest	Rainy	Sherman	Mammalia	Rodentia	Cricetidae	Cerradomys vivoi	Frugivore/Granivore	Terrestrial	Negative
322	2019-02-06	2019	2019-322	70.1961	Itambé	-40.3913	-15.2498	Atlantic Forest	Rainy	Tomahawk	Mammalia	Didelphimorphia	Didelphidae	Marmosops incanus	Insectivore/Omnivore	Scansorial	Negative
323	2019-02-06	2019	2019-323	70.3469	Itambé	-40.3912	-15.2501	Atlantic Forest	Rainy	Sherman	Mammalia	Didelphimorphia	Didelphidae	Marmosops incanus	Insectivore/Omnivore	Scansorial	Negative
324	2019-02-06	2019	2019-324	69.003	Itapetinga	-40.2784	-15.3417	Atlantic Forest	Rainy	Sherman	Mammalia	Didelphimorphia	Didelphidae	Marmosops incanus	Insectivore/Omnivore	Scansorial	Negative
325	2019-02-06	2019	2019-325	85.4639	Itapetinga	-40.2986	-15.3028	Atlantic Forest	Rainy	Sherman	Mammalia	Rodentia	Cricetidae	Rhipidomys mastacalis	Frugivore/Seed Predator	Arboreal	Negative
326	2019-02-06	2019	2019-326	80.3313	Itapetinga	-40.3009	-15.3038	Atlantic Forest	Rainy	Tomahawk	Mammalia	Didelphimorphia	Didelphidae	Marmosops incanus	Insectivore/Omnivore	Scansorial	Negative
327	2019-02-06	2019	2019-327	43.7707	Itambé	-40.4652	-15.2739	Atlantic Forest	Rainy	Tomahawk	Mammalia	Rodentia	Cricetidae	Cerradomys vivoi	Frugivore/Granivore	Terrestrial	Negative
328	2019-02-06	2019	2019-328	71.1058	Itambé	-40.3908	-15.2507	Atlantic Forest	Rainy	Sherman	Mammalia	Didelphimorphia	Didelphidae	Didelphis albiventris	Frugivore/Omnivore	Scansorial	Negative
329	2019-02-06	2019	2019-329	44.4746	Itambé	-40.4651	-15.2742	Atlantic Forest	Rainy	Tomahawk	Mammalia	Didelphimorphia	Didelphidae	Didelphis albiventris	Frugivore/Omnivore	Scansorial	Negative
330	2019-02-06	2019	2019-330	57.8248	Itapetinga	-40.2418	-15.3532	Atlantic Forest	Rainy	Tomahawk	Mammalia	Didelphimorphia	Didelphidae	Didelphis albiventris	Frugivore/Omnivore	Scansorial	Negative
331	2019-02-06	2019	2019-331	86.6304	Itapetinga	-40.2982	-15.3023	Atlantic Forest	Rainy	Tomahawk	Mammalia	Didelphimorphia	Didelphidae	Didelphis albiventris	Frugivore/Omnivore	Scansorial	Negative
332	2019-02-06	2019	2019-332	63.1276	Itapetinga	-40.2428	-15.3529	Atlantic Forest	Rainy	Pitfall	Mammalia	Didelphimorphia	Didelphidae	Didelphis albiventris	Frugivore/Omnivore	Scansorial	Negative
333	2019-02-07	2019	2019-333	70.3469	Itambé	-40.3912	-15.2501	Atlantic Forest	Rainy	Tomahawk	Mammalia	Rodentia	Cricetidae	Cerradomys vivoi	Frugivore/Granivore	Terrestrial	Positive
334	2019-02-07	2019	2019-334	71.6139	Itambé	-40.3906	-15.2517	Atlantic Forest	Rainy	Sherman	Mammalia	Rodentia	Cricetidae	Rhipidomys mastacalis	Frugivore/Seed Predator	Arboreal	Negative
335	2019-02-07	2019	2019-335	54.3004	Itapetinga	-40.3239	-15.3582	Atlantic Forest	Rainy	Tomahawk	Mammalia	Didelphimorphia	Didelphidae	Marmosops incanus	Insectivore/Omnivore	Scansorial	Negative
336	2019-02-07	2019	2019-336	69.8278	Itapetinga	-40.2414	-15.3506	Atlantic Forest	Rainy	Tomahawk	Mammalia	Rodentia	Cricetidae	Cerradomys vivoi	Frugivore/Granivore	Terrestrial	Negative
337	2019-02-07	2019	2019-337	69.6531	Itapetinga	-40.2789	-15.3422	Atlantic Forest	Rainy	Tomahawk	Mammalia	Didelphimorphia	Didelphidae	Didelphis albiventris	Frugivore/Omnivore	Scansorial	Negative
338	2019-02-07	2019	2019-338	55.7402	Itapetinga	-40.2415	-15.3533	Atlantic Forest	Rainy	Tomahawk	Mammalia	Didelphimorphia	Didelphidae	Didelphis albiventris	Frugivore/Omnivore	Scansorial	Negative
339	2019-02-07	2019	2019-339	70.3111	Itapetinga	-40.2808	-15.3458	Atlantic Forest	Rainy	Tomahawk	Mammalia	Didelphimorphia	Didelphidae	Didelphis albiventris	Frugivore/Omnivore	Scansorial	Negative
340	2019-02-07	2019	2019-340	70.3111	Itapetinga	-40.2808	-15.3458	Atlantic Forest	Rainy	Tomahawk	Mammalia	Didelphimorphia	Didelphidae	Didelphis albiventris	Frugivore/Omnivore	Scansorial	Negative
341	2019-02-08	2019	2019-341	35.4079	Itapetinga	-40.238	-15.3544	Atlantic Forest	Rainy	Tomahawk	Mammalia	Didelphimorphia	Didelphidae	Didelphis albiventris	Frugivore/Omnivore	Scansorial	Negative
342	2019-02-08	2019	2019-342	45.6627	Itambé	-40.4647	-15.2744	Atlantic Forest	Rainy	Tomahawk	Mammalia	Rodentia	Cricetidae	Cerradomys vivoi	Frugivore/Granivore	Terrestrial	Negative
343	2019-02-08	2019	2019-343	56.4915	Itapetinga	-40.3237	-15.3556	Atlantic Forest	Rainy	Tomahawk	Mammalia	Didelphimorphia	Didelphidae	Didelphis albiventris	Frugivore/Omnivore	Scansorial	Negative
344	2019-02-08	2019	2019-344	70.9415	Itambé	-40.3908	-15.2505	Atlantic Forest	Rainy	Tomahawk	Mammalia	Didelphimorphia	Didelphidae	Didelphis albiventris	Frugivore/Omnivore	Scansorial	Negative
345	2019-02-08	2019	2019-345	56.9226	Itapetinga	-40.3236	-15.3551	Atlantic Forest	Rainy	Tomahawk	Mammalia	Didelphimorphia	Didelphidae	Didelphis albiventris	Frugivore/Omnivore	Scansorial	Negative
346	2019-02-08	2019	2019-346	56.7069	Itapetinga	-40.3236	-15.3554	Atlantic Forest	Rainy	Tomahawk	Mammalia	Didelphimorphia	Didelphidae	Didelphis albiventris	Frugivore/Omnivore	Scansorial	Negative
347	2019-02-08	2019	2019-347	72.2942	Itapetinga	-40.2928	-15.233	Atlantic Forest	Rainy	Sherman	Mammalia	Rodentia	Cricetidae	Cerradomys vivoi	Frugivore/Granivore	Terrestrial	Negative
348	2019-02-08	2019	2019-348	69.6229	Itapetinga	-40.2936	-15.2346	Atlantic Forest	Rainy	Sherman	Mammalia	Rodentia	Cricetidae	Cerradomys vivoi	Frugivore/Granivore	Terrestrial	Negative
349	2019-02-08	2019	2019-349	75.249	Itambé	-40.3901	-15.2475	Atlantic Forest	Rainy	Sherman	Mammalia	Rodentia	Cricetidae	Cerradomys vivoi	Frugivore/Granivore	Terrestrial	Negative
350	2019-02-08	2019	2019-350	70.4374	Itambé	-40.3916	-15.2493	Atlantic Forest	Rainy	Sherman	Mammalia	Rodentia	Cricetidae	Rhipidomys mastacalis	Frugivore/Seed Predator	Arboreal	Negative
351	2019-02-08	2019	2019-351	82.0296	Itapetinga	-40.3026	-15.3025	Atlantic Forest	Rainy	Sherman	Mammalia	Rodentia	Cricetidae	Calomys expulsus	Frugivore/Granivore	Terrestrial	Negative
352	2019-02-08	2019	2019-352	69.5402	Itapetinga	-40.2796	-15.3435	Atlantic Forest	Rainy	Tomahawk	Mammalia	Didelphimorphia	Didelphidae	Didelphis albiventris	Frugivore/Omnivore	Scansorial	Negative
353	2019-02-09	2019	2019-353	71.6139	Itambé	-40.3906	-15.2517	Atlantic Forest	Rainy	Sherman	Mammalia	Rodentia	Cricetidae	Rhipidomys mastacalis	Frugivore/Seed Predator	Arboreal	Negative
354	2019-02-09	2019	2019-354	54.5838	Itapetinga	-40.2413	-15.3534	Atlantic Forest	Rainy	Sherman	Mammalia	Didelphimorphia	Didelphidae	Didelphis albiventris	Frugivore/Omnivore	Scansorial	Negative
355	2019-02-09	2019	2019-355	77.0953	Itapetinga	-40.2831	-15.3438	Atlantic Forest	Rainy	Tomahawk	Mammalia	Rodentia	Cricetidae	Cerradomys vivoi	Frugivore/Granivore	Terrestrial	Negative
356	2019-02-10	2019	2019-356	81.5566	Itapetinga	-40.3002	-15.3035	Atlantic Forest	Rainy	Tomahawk	Mammalia	Rodentia	Cricetidae	Rhipidomys mastacalis	Frugivore/Seed Predator	Arboreal	Negative
357	2019-02-10	2019	2019-357	80.5195	Itapetinga	-40.3008	-15.3037	Atlantic Forest	Rainy	Sherman	Mammalia	Rodentia	Cricetidae	Rhipidomys mastacalis	Frugivore/Seed Predator	Arboreal	Negative
358	2019-02-10	2019	2019-358	83.2731	Itapetinga	-40.2997	-15.3031	Atlantic Forest	Rainy	Sherman	Mammalia	Rodentia	Cricetidae	Cerradomys vivoi	Frugivore/Granivore	Terrestrial	Negative
359	2019-02-10	2019	2019-359	43.6782	Itapetinga	-40.2397	-15.354	Atlantic Forest	Rainy	Tomahawk	Mammalia	Didelphimorphia	Didelphidae	Didelphis albiventris	Frugivore/Omnivore	Scansorial	Negative
360	2019-02-10	2019	2019-360	82.7597	Itapetinga	-40.2999	-15.3032	Atlantic Forest	Rainy	Tomahawk	Mammalia	Rodentia	Cricetidae	Cerradomys vivoi	Frugivore/Granivore	Terrestrial	Negative
361	2019-02-10	2019	2019-361	56.7069	Itapetinga	-40.3236	-15.3554	Atlantic Forest	Rainy	Tomahawk	Mammalia	Rodentia	Cricetidae	Rhipidomys mastacalis	Frugivore/Seed Predator	Arboreal	Negative
362	2019-02-10	2019	2019-362	35.6495	Itapetinga	-40.2382	-15.3544	Atlantic Forest	Rainy	Sherman	Mammalia	Rodentia	Cricetidae	Rhipidomys mastacalis	Frugivore/Seed Predator	Arboreal	Negative
363	2019-02-10	2019	2019-363	54.1528	Itapetinga	-40.2394	-15.3517	Atlantic Forest	Rainy	Tomahawk	Mammalia	Rodentia	Cricetidae	Cerradomys vivoi	Frugivore/Granivore	Terrestrial	Negative
364	2019-02-10	2019	2019-364	54.1528	Itapetinga	-40.2394	-15.3517	Atlantic Forest	Rainy	Tomahawk	Mammalia	Rodentia	Cricetidae	Cerradomys vivoi	Frugivore/Granivore	Terrestrial	Negative
365	2019-02-10	2019	2019-365	54.1528	Itapetinga	-40.2394	-15.3517	Atlantic Forest	Rainy	Tomahawk	Mammalia	Didelphimorphia	Didelphidae	Didelphis albiventris	Frugivore/Omnivore	Scansorial	Negative
366	2019-02-10	2019	2019-366	70.997	Itambé	-40.3919	-15.2491	Atlantic Forest	Rainy	Tomahawk	Mammalia	Didelphimorphia	Didelphidae	Didelphis albiventris	Frugivore/Omnivore	Scansorial	Negative
367	2019-02-06	2019	2019-367	44.4746	Itambé	-40.4651	-15.2742	Atlantic Forest	Rainy	Sherman	Mammalia	Didelphimorphia	Didelphidae	Marmosops incanus	Insectivore/Omnivore	Scansorial	Negative
368	2019-02-06	2019	2019-368	43.971	Itambé	-40.4661	-15.2732	Atlantic Forest	Rainy	Tomahawk	Mammalia	Rodentia	Cricetidae	Cerradomys vivoi	Frugivore/Granivore	Terrestrial	Negative
369	2019-02-06	2019	2019-369	47.8274	Itambé	-40.4642	-15.275	Atlantic Forest	Rainy	Sherman	Mammalia	Didelphimorphia	Didelphidae	Marmosops incanus	Insectivore/Omnivore	Scansorial	Negative
370	2019-02-06	2019	2019-370	69.9366	Itapetinga	-40.2935	-15.2346	Atlantic Forest	Rainy	Tomahawk	Mammalia	Rodentia	Cricetidae	Cerradomys vivoi	Frugivore/Granivore	Terrestrial	Negative
371	2019-02-06	2019	2019-371	78.8218	Itapetinga	-40.2905	-15.2297	Atlantic Forest	Rainy	Tomahawk	Mammalia	Didelphimorphia	Didelphidae	Didelphis albiventris	Frugivore/Omnivore	Scansorial	Negative
372	2019-02-06	2019	2019-372	78.8218	Itapetinga	-40.2905	-15.2297	Atlantic Forest	Rainy	Sherman	Mammalia	Didelphimorphia	Didelphidae	Didelphis albiventris	Frugivore/Omnivore	Scansorial	Negative
373	2019-02-07	2019	2019-373	44.0847	Itambé	-40.4661	-15.273	Atlantic Forest	Rainy	Sherman	Mammalia	Didelphimorphia	Didelphidae	Marmosops incanus	Insectivore/Omnivore	Scansorial	Negative
374	2019-02-07	2019	2019-374	43.971	Itambé	-40.4661	-15.2732	Atlantic Forest	Rainy	Sherman	Mammalia	Didelphimorphia	Didelphidae	Marmosops incanus	Insectivore/Omnivore	Scansorial	Negative
375	2019-02-07	2019	2019-375	50.6643	Itambé	-40.4634	-15.2756	Atlantic Forest	Rainy	Pitfall	Mammalia	Didelphimorphia	Didelphidae	Marmosops incanus	Insectivore/Omnivore	Scansorial	Negative
376	2019-02-07	2019	2019-376	72.2942	Itapetinga	-40.2928	-15.233	Atlantic Forest	Rainy	Sherman	Mammalia	Didelphimorphia	Didelphidae	Didelphis albiventris	Frugivore/Omnivore	Scansorial	Negative
377	2019-02-09	2019	2019-377	43.971	Itambé	-40.4661	-15.2732	Atlantic Forest	Rainy	Sherman	Mammalia	Didelphimorphia	Didelphidae	Marmosops incanus	Insectivore/Omnivore	Scansorial	Negative
378	2019-02-09	2019	2019-378	44.1088	Itambé	-40.4662	-15.2729	Atlantic Forest	Rainy	Tomahawk	Mammalia	Didelphimorphia	Didelphidae	Marmosops incanus	Insectivore/Omnivore	Scansorial	Negative
379	2019-02-09	2019	2019-379	49.5014	Itambé	-40.4636	-15.2754	Atlantic Forest	Rainy	Pitfall	Mammalia	Didelphimorphia	Didelphidae	Marmosops incanus	Insectivore/Omnivore	Scansorial	Negative
380	2019-02-09	2019	2019-380	69.6229	Itapetinga	-40.2936	-15.2346	Atlantic Forest	Rainy	Sherman	Mammalia	Didelphimorphia	Didelphidae	Didelphis albiventris	Frugivore/Omnivore	Scansorial	Negative
381	2019-02-09	2019	2019-381	69.6229	Itapetinga	-40.2936	-15.2346	Atlantic Forest	Rainy	Sherman	Mammalia	Didelphimorphia	Didelphidae	Didelphis albiventris	Frugivore/Omnivore	Scansorial	Negative
382	2019-02-10	2019	2019-382	49.5014	Itambé	-40.4636	-15.2754	Atlantic Forest	Rainy	Pitfall	Mammalia	Didelphimorphia	Didelphidae	Marmosops incanus	Insectivore/Omnivore	Scansorial	Negative
383	2019-02-10	2019	2019-383	49.1244	Itambé	-40.4637	-15.2753	Atlantic Forest	Rainy	Sherman	Mammalia	Didelphimorphia	Didelphidae	Marmosops incanus	Insectivore/Omnivore	Scansorial	Negative
384	2019-02-10	2019	2019-384	46.9382	Itambé	-40.4644	-15.2747	Atlantic Forest	Rainy	Sherman	Mammalia	Didelphimorphia	Didelphidae	Marmosops incanus	Insectivore/Omnivore	Scansorial	Negative
385	2019-02-10	2019	2019-385	43.971	Itambé	-40.4661	-15.2732	Atlantic Forest	Rainy	Tomahawk	Mammalia	Rodentia	Cricetidae	Cerradomys vivoi	Frugivore/Granivore	Terrestrial	Negative
386	2019-02-10	2019	2019-386	78.8218	Itapetinga	-40.2905	-15.2297	Atlantic Forest	Rainy	Tomahawk	Mammalia	Didelphimorphia	Didelphidae	Didelphis albiventris	Frugivore/Omnivore	Scansorial	Negative
387	2019-02-10	2019	2019-387	74.178	Itapetinga	-40.2924	-15.2319	Atlantic Forest	Rainy	Tomahawk	Mammalia	Didelphimorphia	Didelphidae	Didelphis albiventris	Frugivore/Omnivore	Scansorial	Negative
388	2019-02-10	2019	2019-388	73.3876	Itapetinga	-40.2925	-15.2326	Atlantic Forest	Rainy	Tomahawk	Mammalia	Didelphimorphia	Didelphidae	Didelphis albiventris	Frugivore/Omnivore	Scansorial	Negative
389	2019-02-04	2019	2019-389	52.4615	Itapetinga	-40.3236	-15.3587	Atlantic Forest	Rainy	Tomahawk	Mammalia	Didelphimorphia	Didelphidae	Didelphis albiventris	Frugivore/Omnivore	Scansorial	Negative
390	2019-02-06	2019	2019-390	53.4498	Itapetinga	-40.3238	-15.3585	Atlantic Forest	Rainy	Tomahawk	Mammalia	Didelphimorphia	Didelphidae	Marmosops incanus	Insectivore/Omnivore	Scansorial	Negative
391	2019-02-07	2019	2019-391	70.3469	Itambé	-40.3912	-15.2501	Atlantic Forest	Rainy	Tomahawk	Mammalia	Didelphimorphia	Didelphidae	Didelphis albiventris	Frugivore/Omnivore	Scansorial	Negative
392	2019-02-09	2019	2019-392	43.6782	Itapetinga	-40.2397	-15.354	Atlantic Forest	Rainy	Tomahawk	Mammalia	Didelphimorphia	Didelphidae	Didelphis albiventris	Frugivore/Omnivore	Scansorial	Negative
393	2019-08-13	2019	2019-393	40.4912	Maracás	-40.4445	-13.4299	Atlantic Forest	Dry	Tomahawk	Mammalia	Rodentia	Cricetidae	Mus musculus	Omnivore	Terrestrial	Negative
394	2019-08-13	2019	2019-394	82.5762	Maracás	-40.5843	-13.3016	Caatinga	Dry	Sherman	Mammalia	Rodentia	Cricetidae	Calomys expulsus	Frugivore/Granivore	Terrestrial	Negative
395	2019-08-13	2019	2019-395	82.5762	Maracás	-40.5843	-13.3016	Caatinga	Dry	Sherman	Mammalia	Rodentia	Cricetidae	Calomys expulsus	Frugivore/Granivore	Terrestrial	Negative
396	2019-08-13	2019	2019-396	82.5762	Maracás	-40.5843	-13.3016	Caatinga	Dry	Sherman	Mammalia	Rodentia	Cricetidae	Calomys expulsus	Frugivore/Granivore	Terrestrial	Negative
397	2019-08-13	2019	2019-397	82.5762	Maracás	-40.5843	-13.3016	Caatinga	Dry	Pitfall	Mammalia	Rodentia	Cricetidae	Oligoryzomys nigripes	Frugivore/Granivore	Scansorial	Negative
398	2019-08-13	2019	2019-398	78.4689	Maracás	-40.5907	-13.2927	Caatinga	Dry	Sherman	Mammalia	Rodentia	Cricetidae	Calomys expulsus	Frugivore/Granivore	Terrestrial	Negative
399	2019-08-13	2019	2019-399	78.4689	Maracás	-40.5907	-13.2927	Caatinga	Dry	Sherman	Mammalia	Rodentia	Cricetidae	Calomys expulsus	Frugivore/Granivore	Terrestrial	Negative
400	2019-08-13	2019	2019-400	58.1263	Maracás	-40.3368	-13.4505	Atlantic Forest	Dry	Sherman	Mammalia	Rodentia	Cricetidae	Cerradomys vivoi	Frugivore/Granivore	Terrestrial	Negative
401	2019-08-13	2019	2019-401	58.1263	Maracás	-40.3368	-13.4505	Atlantic Forest	Dry	Sherman	Mammalia	Rodentia	Cricetidae	Necromys lasiurus	Frugivore/Omnivore	Terrestrial	Negative
402	2019-08-13	2019	2019-402	58.1263	Maracás	-40.3368	-13.4505	Atlantic Forest	Dry	Sherman	Mammalia	Rodentia	Cricetidae	Necromys lasiurus	Frugivore/Omnivore	Terrestrial	Negative
403	2019-08-13	2019	2019-403	58.1263	Maracás	-40.3368	-13.4505	Atlantic Forest	Dry	Sherman	Mammalia	Rodentia	Cricetidae	Necromys lasiurus	Frugivore/Omnivore	Terrestrial	Negative
404	2019-08-13	2019	2019-404	42.1651	Lajedo do Tabocal	-40.3064	-13.4552	Atlantic Forest	Dry	Sherman	Mammalia	Rodentia	Cricetidae	Cerradomys vivoi	Frugivore/Granivore	Terrestrial	Negative
405	2019-08-13	2019	2019-405	22.4313	Lajedo do Tabocal	-40.2765	-13.4735	Atlantic Forest	Dry	Sherman	Mammalia	Rodentia	Cricetidae	Necromys lasiurus	Frugivore/Omnivore	Terrestrial	Negative
406	2019-08-13	2019	2019-406	22.4313	Lajedo do Tabocal	-40.2765	-13.4735	Atlantic Forest	Dry	Tomahawk	Mammalia	Rodentia	Cricetidae	Necromys lasiurus	Frugivore/Omnivore	Terrestrial	Negative
407	2019-08-13	2019	2019-407	82.5762	Maracás	-40.5843	-13.3016	Caatinga	Dry	Pitfall	Mammalia	Didelphimorphia	Didelphidae	Gracilinanus agilis	Insectivore/Omnivore	Arboreal	Negative
408	2019-08-13	2019	2019-408	82.5762	Maracás	-40.5843	-13.3016	Caatinga	Dry	Sherman	Mammalia	Rodentia	Echimidae	Thrichomys aff laurentius	Granivore	Terrestrial	Negative
409	2019-08-13	2019	2019-409	29.8387	Maracás	-40.5776	-13.2898	Caatinga	Dry	Tomahawk	Mammalia	Rodentia	Echimidae	Thrichomys aff laurentius	Granivore	Terrestrial	Negative
410	2019-08-14	2019	2019-410	78.4689	Maracás	-40.5907	-13.2927	Caatinga	Dry	Sherman	Mammalia	Rodentia	Cricetidae	Calomys expulsus	Frugivore/Granivore	Terrestrial	Negative
411	2019-08-14	2019	2019-411	78.4689	Maracás	-40.5907	-13.2927	Caatinga	Dry	Sherman	Mammalia	Rodentia	Cricetidae	Calomys expulsus	Frugivore/Granivore	Terrestrial	Negative
412	2019-08-14	2019	2019-412	29.8387	Maracás	-40.5776	-13.2898	Caatinga	Dry	Pitfall	Mammalia	Rodentia	Cricetidae	Calomys expulsus	Frugivore/Granivore	Terrestrial	Negative
413	2019-08-14	2019	2019-413	82.5762	Maracás	-40.5843	-13.3016	Caatinga	Dry	Sherman	Mammalia	Rodentia	Cricetidae	Calomys expulsus	Frugivore/Granivore	Terrestrial	Negative
414	2019-08-14	2019	2019-414	82.5762	Maracás	-40.5843	-13.3016	Caatinga	Dry	Sherman	Mammalia	Rodentia	Cricetidae	Calomys expulsus	Frugivore/Granivore	Terrestrial	Negative
415	2019-08-14	2019	2019-415	29.8387	Maracás	-40.5776	-13.2898	Caatinga	Dry	Sherman	Mammalia	Rodentia	Cricetidae	Calomys expulsus	Frugivore/Granivore	Terrestrial	Negative
416	2019-08-14	2019	2019-416	29.8387	Maracás	-40.5776	-13.2898	Caatinga	Dry	Sherman	Mammalia	Rodentia	Cricetidae	Calomys expulsus	Frugivore/Granivore	Terrestrial	Negative
417	2019-08-14	2019	2019-417	58.1263	Maracás	-40.3368	-13.4505	Atlantic Forest	Dry	X	Mammalia	Rodentia	Cricetidae	Calomys expulsus	Frugivore/Granivore	Terrestrial	Negative
418	2019-08-14	2019	2019-418	82.5762	Maracás	-40.5843	-13.3016	Caatinga	Dry	Sherman	Mammalia	Rodentia	Cricetidae	Calomys expulsus	Frugivore/Granivore	Terrestrial	Negative
419	2019-08-14	2019	2019-419	82.5762	Maracás	-40.5843	-13.3016	Caatinga	Dry	Sherman	Mammalia	Rodentia	Cricetidae	Calomys expulsus	Frugivore/Granivore	Terrestrial	Negative
420	2019-08-14	2019	2019-420	40.4912	Maracás	-40.4445	-13.4299	Atlantic Forest	Dry	Sherman	Mammalia	Rodentia	Cricetidae	Necromys lasiurus	Frugivore/Omnivore	Terrestrial	Negative
421	2019-08-14	2019	2019-421	58.1263	Maracás	-40.3368	-13.4505	Atlantic Forest	Dry	Tomahawk	Mammalia	Rodentia	Cricetidae	Necromys lasiurus	Frugivore/Omnivore	Terrestrial	Negative
422	2019-08-14	2019	2019-422	22.4313	Lajedo do Tabocal	-40.2765	-13.4735	Atlantic Forest	Dry	Sherman	Mammalia	Rodentia	Cricetidae	Necromys lasiurus	Frugivore/Omnivore	Terrestrial	Negative
423	2019-08-14	2019	2019-423	22.4313	Lajedo do Tabocal	-40.2765	-13.4735	Atlantic Forest	Dry	Tomahawk	Mammalia	Rodentia	Cricetidae	Necromys lasiurus	Frugivore/Omnivore	Terrestrial	Negative
424	2019-08-14	2019	2019-424	22.4313	Lajedo do Tabocal	-40.2765	-13.4735	Atlantic Forest	Dry	Sherman	Mammalia	Rodentia	Cricetidae	Necromys lasiurus	Frugivore/Omnivore	Terrestrial	Negative
425	2019-08-14	2019	2019-425	42.1651	Lajedo do Tabocal	-40.3064	-13.4552	Atlantic Forest	Dry	Sherman	Mammalia	Rodentia	Cricetidae	Calomys expulsus	Frugivore/Granivore	Terrestrial	Negative
426	2019-08-14	2019	2019-426	58.1263	Maracás	-40.3368	-13.4505	Atlantic Forest	Dry	Sherman	Mammalia	Rodentia	Cricetidae	Necromys lasiurus	Frugivore/Omnivore	Terrestrial	Negative
427	2019-08-14	2019	2019-427	22.4313	Lajedo do Tabocal	-40.2765	-13.4735	Atlantic Forest	Dry	Sherman	Mammalia	Rodentia	Cricetidae	Necromys lasiurus	Frugivore/Omnivore	Terrestrial	Negative
428	2019-08-14	2019	2019-428	58.1263	Maracás	-40.3368	-13.4505	Atlantic Forest	Dry	Sherman	Mammalia	Rodentia	Cricetidae	Necromys lasiurus	Frugivore/Omnivore	Terrestrial	Negative
429	2019-08-14	2019	2019-429	58.1263	Maracás	-40.3368	-13.4505	Atlantic Forest	Dry	Sherman	Mammalia	Rodentia	Cricetidae	Necromys lasiurus	Frugivore/Omnivore	Terrestrial	Negative
430	2019-08-14	2019	2019-430	58.1263	Maracás	-40.3368	-13.4505	Atlantic Forest	Dry	Sherman	Mammalia	Rodentia	Cricetidae	Necromys lasiurus	Frugivore/Omnivore	Terrestrial	Negative
431	2019-08-14	2019	2019-431	22.4313	Lajedo do Tabocal	-40.2765	-13.4735	Atlantic Forest	Dry	Sherman	Mammalia	Rodentia	Cricetidae	Necromys lasiurus	Frugivore/Omnivore	Terrestrial	Negative
432	2019-08-14	2019	2019-432	82.5762	Maracás	-40.5843	-13.3016	Caatinga	Dry	Sherman	Mammalia	Didelphimorphia	Didelphidae	Gracilinanus agilis	Insectivore/Omnivore	Arboreal	Negative
433	2019-08-14	2019	2019-433	42.1651	Lajedo do Tabocal	-40.3064	-13.4552	Atlantic Forest	Dry	Sherman	Mammalia	Rodentia	Echimidae	Trinomys sp	Frugivore/Granivore	Terrestrial	Negative
434	2019-08-14	2019	2019-434	42.1651	Lajedo do Tabocal	-40.3064	-13.4552	Atlantic Forest	Dry	Tomahawk	Mammalia	Rodentia	Echimidae	Trinomys albispinus	Frugivore/Granivore	Terrestrial	Negative
435	2019-08-14	2019	2019-435	82.5762	Maracás	-40.5843	-13.3016	Caatinga	Dry	Tomahawk	Mammalia	Rodentia	Echimidae	Thrichomys aff laurentius	Granivore	Terrestrial	Negative
436	2019-08-15	2019	2019-436	58.1263	Maracás	-40.3368	-13.4505	Atlantic Forest	Dry	Sherman	Mammalia	Rodentia	Cricetidae	Necromys lasiurus	Frugivore/Omnivore	Terrestrial	Negative
437	2019-08-15	2019	2019-437	78.4689	Maracás	-40.5907	-13.2927	Caatinga	Dry	Sherman	Mammalia	Rodentia	Cricetidae	Calomys expulsus	Frugivore/Granivore	Terrestrial	Negative
438	2019-08-15	2019	2019-438	22.4313	Lajedo do Tabocal	-40.2765	-13.4735	Atlantic Forest	Dry	Sherman	Mammalia	Rodentia	Cricetidae	Necromys lasiurus	Frugivore/Omnivore	Terrestrial	Negative
439	2019-08-15	2019	2019-439	28.11	Lajedo do Tabocal	-40.2757	-13.4765	Atlantic Forest	Dry	Sherman	Mammalia	Rodentia	Cricetidae	Cerradomys vivoi	Frugivore/Granivore	Terrestrial	Negative
440	2019-08-15	2019	2019-440	58.1263	Maracás	-40.3368	-13.4505	Atlantic Forest	Dry	Sherman	Mammalia	Rodentia	Cricetidae	Necromys lasiurus	Frugivore/Omnivore	Terrestrial	Negative
441	2019-08-15	2019	2019-441	22.4313	Lajedo do Tabocal	-40.2765	-13.4735	Atlantic Forest	Dry	Sherman	Mammalia	Rodentia	Cricetidae	Necromys lasiurus	Frugivore/Omnivore	Terrestrial	Negative
442	2019-08-15	2019	2019-442	22.4313	Lajedo do Tabocal	-40.2765	-13.4735	Atlantic Forest	Dry	Sherman	Mammalia	Rodentia	Cricetidae	Necromys lasiurus	Frugivore/Omnivore	Terrestrial	Negative
443	2019-08-15	2019	2019-443	22.4313	Lajedo do Tabocal	-40.2765	-13.4735	Atlantic Forest	Dry	Sherman	Mammalia	Rodentia	Cricetidae	Necromys lasiurus	Frugivore/Omnivore	Terrestrial	Negative
444	2019-08-15	2019	2019-444	22.4313	Lajedo do Tabocal	-40.2765	-13.4735	Atlantic Forest	Dry	Sherman	Mammalia	Rodentia	Cricetidae	Necromys lasiurus	Frugivore/Omnivore	Terrestrial	Negative
445	2019-08-15	2019	2019-445	82.5762	Maracás	-40.5843	-13.3016	Caatinga	Dry	Sherman	Mammalia	Rodentia	Cricetidae	Calomys expulsus	Frugivore/Granivore	Terrestrial	Negative
446	2019-08-15	2019	2019-446	29.8387	Maracás	-40.5776	-13.2898	Caatinga	Dry	Sherman	Mammalia	Rodentia	Cricetidae	Calomys expulsus	Frugivore/Granivore	Terrestrial	Negative
447	2019-08-15	2019	2019-447	82.5762	Maracás	-40.5843	-13.3016	Caatinga	Dry	Sherman	Mammalia	Rodentia	Cricetidae	Calomys expulsus	Frugivore/Granivore	Terrestrial	Negative
448	2019-08-15	2019	2019-448	82.5762	Maracás	-40.5843	-13.3016	Caatinga	Dry	Sherman	Mammalia	Rodentia	Cricetidae	Calomys expulsus	Frugivore/Granivore	Terrestrial	Negative
449	2019-08-15	2019	2019-449	78.4689	Maracás	-40.5907	-13.2927	Caatinga	Dry	Sherman	Mammalia	Rodentia	Cricetidae	Oligoryzomys stramineus	Frugivore/Granivore	Scansorial	Negative
450	2019-08-15	2019	2019-450	42.1651	Lajedo do Tabocal	-40.3064	-13.4552	Atlantic Forest	Dry	Sherman	Mammalia	Rodentia	Cricetidae	Cerradomys vivoi	Frugivore/Granivore	Terrestrial	Negative
451	2019-08-15	2019	2019-451	29.8387	Maracás	-40.5776	-13.2898	Caatinga	Dry	Sherman	Mammalia	Didelphimorphia	Didelphidae	Cryptonanus agricolai	Insectivore/Omnivore	Arboreal	Negative
452	2019-08-15	2019	2019-452	28.11	Lajedo do Tabocal	-40.2757	-13.4765	Atlantic Forest	Dry	Sherman	Mammalia	Rodentia	Echimidae	Trinomys albispinus	Frugivore/Granivore	Terrestrial	Negative
453	2019-08-15	2019	2019-453	82.5762	Maracás	-40.5843	-13.3016	Caatinga	Dry	Sherman	Mammalia	Rodentia	Echimidae	Thrichomys aff laurentius	Granivore	Terrestrial	Negative
454	2019-08-15	2019	2019-454	58.1263	Maracás	-40.3368	-13.4505	Atlantic Forest	Dry	Sherman	Mammalia	Rodentia	Cricetidae	Necromys lasiurus	Frugivore/Omnivore	Terrestrial	Negative
455	2019-08-16	2019	2019-455	58.1263	Maracás	-40.3368	-13.4505	Atlantic Forest	Dry	Sherman	Mammalia	Rodentia	Cricetidae	Necromys lasiurus	Frugivore/Omnivore	Terrestrial	Negative
456	2019-08-16	2019	2019-456	22.4313	Lajedo do Tabocal	-40.2765	-13.4735	Atlantic Forest	Dry	Sherman	Mammalia	Rodentia	Cricetidae	Necromys lasiurus	Frugivore/Omnivore	Terrestrial	Negative
457	2019-08-16	2019	2019-457	58.1263	Maracás	-40.3368	-13.4505	Atlantic Forest	Dry	Sherman	Mammalia	Rodentia	Cricetidae	Necromys lasiurus	Frugivore/Omnivore	Terrestrial	Negative
458	2019-08-16	2019	2019-458	22.4313	Lajedo do Tabocal	-40.2765	-13.4735	Atlantic Forest	Dry	Sherman	Mammalia	Rodentia	Cricetidae	Necromys lasiurus	Frugivore/Omnivore	Terrestrial	Negative
459	2019-08-16	2019	2019-459	22.4313	Lajedo do Tabocal	-40.2765	-13.4735	Atlantic Forest	Dry	Sherman	Mammalia	Rodentia	Cricetidae	Necromys lasiurus	Frugivore/Omnivore	Terrestrial	Negative
460	2019-08-16	2019	2019-460	22.4313	Lajedo do Tabocal	-40.2765	-13.4735	Atlantic Forest	Dry	Sherman	Mammalia	Rodentia	Cricetidae	Necromys lasiurus	Frugivore/Omnivore	Terrestrial	Negative
461	2019-08-16	2019	2019-461	28.11	Lajedo do Tabocal	-40.2757	-13.4765	Atlantic Forest	Dry	Sherman	Mammalia	Rodentia	Cricetidae	Cerradomys vivoi	Frugivore/Granivore	Terrestrial	Negative
462	2019-08-16	2019	2019-462	28.11	Lajedo do Tabocal	-40.2757	-13.4765	Atlantic Forest	Dry	Tomahawk	Mammalia	Rodentia	Cricetidae	Cerradomys vivoi	Frugivore/Granivore	Terrestrial	Negative
463	2019-08-16	2019	2019-463	42.1651	Lajedo do Tabocal	-40.3064	-13.4552	Atlantic Forest	Dry	Tomahawk	Mammalia	Rodentia	Cricetidae	Cerradomys vivoi	Frugivore/Granivore	Terrestrial	Negative
464	2019-08-16	2019	2019-464	42.1651	Lajedo do Tabocal	-40.3064	-13.4552	Atlantic Forest	Dry	Sherman	Mammalia	Rodentia	Cricetidae	Cerradomys vivoi	Frugivore/Granivore	Terrestrial	Negative
465	2019-08-16	2019	2019-465	42.1651	Lajedo do Tabocal	-40.3064	-13.4552	Atlantic Forest	Dry	Sherman	Mammalia	Rodentia	Cricetidae	Cerradomys vivoi	Frugivore/Granivore	Terrestrial	Negative
466	2019-08-16	2019	2019-466	42.1651	Lajedo do Tabocal	-40.3064	-13.4552	Atlantic Forest	Dry	Sherman	Mammalia	Rodentia	Cricetidae	Cerradomys vivoi	Frugivore/Granivore	Terrestrial	Negative
467	2019-08-16	2019	2019-467	40.4912	Maracás	-40.4445	-13.4299	Atlantic Forest	Dry	Sherman	Mammalia	Rodentia	Cricetidae	Mus musculus	Omnivore	Terrestrial	Negative
468	2019-08-16	2019	2019-468	40.4912	Maracás	-40.4445	-13.4299	Atlantic Forest	Dry	Sherman	Mammalia	Rodentia	Cricetidae	Mus musculus	Omnivore	Terrestrial	Negative
469	2019-08-16	2019	2019-469	40.4912	Maracás	-40.4445	-13.4299	Atlantic Forest	Dry	Sherman	Mammalia	Rodentia	Cricetidae	Mus musculus	Omnivore	Terrestrial	Negative
470	2019-08-16	2019	2019-470	82.5762	Maracás	-40.5843	-13.3016	Caatinga	Dry	Sherman	Mammalia	Rodentia	Cricetidae	Calomys expulsus	Frugivore/Granivore	Terrestrial	Negative
471	2019-08-16	2019	2019-471	29.8387	Maracás	-40.5776	-13.2898	Caatinga	Dry	Sherman	Mammalia	Rodentia	Cricetidae	Calomys expulsus	Frugivore/Granivore	Terrestrial	Negative
472	2019-08-16	2019	2019-472	82.5762	Maracás	-40.5843	-13.3016	Caatinga	Dry	Sherman	Mammalia	Rodentia	Cricetidae	Calomys expulsus	Frugivore/Granivore	Terrestrial	Negative
473	2019-08-16	2019	2019-473	29.8387	Maracás	-40.5776	-13.2898	Caatinga	Dry	Sherman	Mammalia	Rodentia	Cricetidae	Calomys expulsus	Frugivore/Granivore	Terrestrial	Negative
474	2019-08-16	2019	2019-474	78.4689	Maracás	-40.5907	-13.2927	Caatinga	Dry	Sherman	Mammalia	Rodentia	Cricetidae	Calomys expulsus	Frugivore/Granivore	Terrestrial	Negative
475	2019-08-16	2019	2019-475	78.4689	Maracás	-40.5907	-13.2927	Caatinga	Dry	Sherman	Mammalia	Rodentia	Cricetidae	Calomys expulsus	Frugivore/Granivore	Terrestrial	Negative
476	2019-08-16	2019	2019-476	82.5762	Maracás	-40.5843	-13.3016	Caatinga	Dry	Sherman	Mammalia	Rodentia	Cricetidae	Oligoryzomys stramineus	Frugivore/Granivore	Scansorial	Negative
477	2019-08-16	2019	2019-477	82.5762	Maracás	-40.5843	-13.3016	Caatinga	Dry	Sherman	Mammalia	Didelphimorphia	Didelphidae	Gracilinanus agilis	Insectivore/Omnivore	Arboreal	Negative
478	2019-08-16	2019	2019-478	82.5762	Maracás	-40.5843	-13.3016	Caatinga	Dry	Sherman	Mammalia	Didelphimorphia	Didelphidae	Gracilinanus agilis	Insectivore/Omnivore	Arboreal	Negative
479	2019-08-16	2019	2019-479	82.5762	Maracás	-40.5843	-13.3016	Caatinga	Dry	Sherman	Mammalia	Didelphimorphia	Didelphidae	Gracilinanus agilis	Insectivore/Omnivore	Arboreal	Negative
480	2019-08-16	2019	2019-480	29.8387	Maracás	-40.5776	-13.2898	Caatinga	Dry	Sherman	Mammalia	Didelphimorphia	Didelphidae	Gracilinanus agilis	Insectivore/Omnivore	Arboreal	Negative
481	2019-08-16	2019	2019-481	42.1651	Lajedo do Tabocal	-40.3064	-13.4552	Atlantic Forest	Dry	Pitfall	Mammalia	Didelphimorphia	Didelphidae	Marmosops incanus	Insectivore/Omnivore	Scansorial	Negative
482	2019-08-16	2019	2019-482	28.11	Lajedo do Tabocal	-40.2757	-13.4765	Atlantic Forest	Dry	Sherman	Mammalia	Rodentia	Echimidae	Trinomys sp	Frugivore/Granivore	Terrestrial	Negative
483	2019-08-16	2019	2019-483	82.5762	Maracás	-40.5843	-13.3016	Caatinga	Dry	Sherman	Mammalia	Rodentia	Echimidae	Thrichomys aff laurentius	Granivore	Terrestrial	Negative
484	2019-08-16	2019	2019-484	82.5762	Maracás	-40.5843	-13.3016	Caatinga	Dry	Sherman	Mammalia	Rodentia	Cricetidae	Wiedomys pyrrhorhinos	Frugivore/Omnivore	Scansorial	Negative
485	2019-08-16	2019	2019-485	28.11	Lajedo do Tabocal	-40.2757	-13.4765	Atlantic Forest	Dry	Tomahawk	Mammalia	Didelphimorphia	Didelphidae	Didelphis albiventris	Frugivore/Omnivore	Scansorial	Negative
486	2019-08-16	2019	2019-486	28.11	Lajedo do Tabocal	-40.2757	-13.4765	Atlantic Forest	Dry	Tomahawk	Mammalia	Didelphimorphia	Didelphidae	Didelphis albiventris	Frugivore/Omnivore	Scansorial	Negative
487	2019-08-16	2019	2019-487	22.4313	Lajedo do Tabocal	-40.2765	-13.4735	Atlantic Forest	Dry	Sherman	Mammalia	Rodentia	Cricetidae	Necromys lasiurus	Frugivore/Omnivore	Terrestrial	Negative
488	2019-08-16	2019	2019-488	22.4313	Lajedo do Tabocal	-40.2765	-13.4735	Atlantic Forest	Dry	Sherman	Mammalia	Rodentia	Cricetidae	Necromys lasiurus	Frugivore/Omnivore	Terrestrial	Negative
489	2019-08-17	2019	2019-489	22.4313	Lajedo do Tabocal	-40.2765	-13.4735	Atlantic Forest	Dry	Sherman	Mammalia	Rodentia	Cricetidae	Necromys lasiurus	Frugivore/Omnivore	Terrestrial	Negative
490	2019-08-17	2019	2019-490	22.4313	Lajedo do Tabocal	-40.2765	-13.4735	Atlantic Forest	Dry	Sherman	Mammalia	Rodentia	Cricetidae	Necromys lasiurus	Frugivore/Omnivore	Terrestrial	Negative
491	2019-08-17	2019	2019-491	22.4313	Lajedo do Tabocal	-40.2765	-13.4735	Atlantic Forest	Dry	Sherman	Mammalia	Rodentia	Cricetidae	Necromys lasiurus	Frugivore/Omnivore	Terrestrial	Negative
492	2019-08-17	2019	2019-492	58.1263	Maracás	-40.3368	-13.4505	Atlantic Forest	Dry	Sherman	Mammalia	Rodentia	Cricetidae	Necromys lasiurus	Frugivore/Omnivore	Terrestrial	Negative
493	2019-08-17	2019	2019-493	42.1651	Lajedo do Tabocal	-40.3064	-13.4552	Atlantic Forest	Dry	Pitfall	Mammalia	Rodentia	Cricetidae	Necromys lasiurus	Frugivore/Omnivore	Terrestrial	Negative
494	2019-08-17	2019	2019-494	40.4912	Maracás	-40.4445	-13.4299	Atlantic Forest	Dry	Sherman	Mammalia	Rodentia	Cricetidae	Necromys lasiurus	Frugivore/Omnivore	Terrestrial	Negative
495	2019-08-17	2019	2019-495	58.1263	Maracás	-40.3368	-13.4505	Atlantic Forest	Dry	Sherman	Mammalia	Rodentia	Cricetidae	Necromys lasiurus	Frugivore/Omnivore	Terrestrial	Negative
496	2019-08-17	2019	2019-496	40.4912	Maracás	-40.4445	-13.4299	Atlantic Forest	Dry	Sherman	Mammalia	Didelphimorphia	Didelphidae	Thylamys karimii	Insectivore/Omnivore	Scansorial	Negative
497	2019-08-17	2019	2019-497	40.4912	Maracás	-40.4445	-13.4299	Atlantic Forest	Dry	Sherman	Mammalia	Rodentia	Cricetidae	Necromys lasiurus	Frugivore/Omnivore	Terrestrial	Negative
498	2019-08-17	2019	2019-498	42.1651	Lajedo do Tabocal	-40.3064	-13.4552	Atlantic Forest	Dry	Sherman	Mammalia	Rodentia	Cricetidae	Cerradomys vivoi	Frugivore/Granivore	Terrestrial	Negative
499	2019-08-17	2019	2019-499	28.11	Lajedo do Tabocal	-40.2757	-13.4765	Atlantic Forest	Dry	Sherman	Mammalia	Rodentia	Cricetidae	Cerradomys vivoi	Frugivore/Granivore	Terrestrial	Negative
500	2019-08-17	2019	2019-500	28.11	Lajedo do Tabocal	-40.2757	-13.4765	Atlantic Forest	Dry	Sherman	Mammalia	Rodentia	Cricetidae	Rhipidomys mastacalis	Frugivore/Seed Predator	Arboreal	Negative
501	2019-08-17	2019	2019-501	82.5762	Maracás	-40.5843	-13.3016	Caatinga	Dry	Sherman	Mammalia	Rodentia	Cricetidae	Calomys expulsus	Frugivore/Granivore	Terrestrial	Negative
502	2019-08-17	2019	2019-502	78.4689	Maracás	-40.5907	-13.2927	Caatinga	Dry	Sherman	Mammalia	Rodentia	Cricetidae	Calomys expulsus	Frugivore/Granivore	Terrestrial	Negative
503	2019-08-17	2019	2019-503	78.4689	Maracás	-40.5907	-13.2927	Caatinga	Dry	Sherman	Mammalia	Rodentia	Cricetidae	Calomys expulsus	Frugivore/Granivore	Terrestrial	Negative
504	2019-08-17	2019	2019-504	29.8387	Maracás	-40.5776	-13.2898	Caatinga	Dry	Sherman	Mammalia	Rodentia	Cricetidae	Calomys expulsus	Frugivore/Granivore	Terrestrial	Negative
505	2019-08-17	2019	2019-505	29.8387	Maracás	-40.5776	-13.2898	Caatinga	Dry	Tomahawk	Mammalia	Rodentia	Cricetidae	Calomys expulsus	Frugivore/Granivore	Terrestrial	Negative
506	2019-08-17	2019	2019-506	82.5762	Maracás	-40.5843	-13.3016	Caatinga	Dry	Sherman	Mammalia	Rodentia	Cricetidae	Necromys lasiurus	Frugivore/Omnivore	Terrestrial	Negative
507	2019-08-17	2019	2019-507	82.5762	Maracás	-40.5843	-13.3016	Caatinga	Dry	Sherman	Mammalia	Rodentia	Cricetidae	Calomys expulsus	Frugivore/Granivore	Terrestrial	Negative
508	2019-08-17	2019	2019-508	82.5762	Maracás	-40.5843	-13.3016	Caatinga	Dry	Sherman	Mammalia	Rodentia	Cricetidae	Calomys expulsus	Frugivore/Granivore	Terrestrial	Negative
509	2019-08-17	2019	2019-509	28.11	Lajedo do Tabocal	-40.2757	-13.4765	Atlantic Forest	Dry	Tomahawk	Mammalia	Rodentia	Echimidae	Trinomys albispinus	Frugivore/Granivore	Terrestrial	Negative
510	2019-08-17	2019	2019-510	82.5762	Maracás	-40.5843	-13.3016	Caatinga	Dry	Sherman	Mammalia	Rodentia	Echimidae	Thrichomys aff laurentius	Granivore	Terrestrial	Negative
511	2019-08-17	2019	2019-511	82.5762	Maracás	-40.5843	-13.3016	Caatinga	Dry	Sherman	Mammalia	Rodentia	Echimidae	Thrichomys aff laurentius	Granivore	Terrestrial	Negative
512	2019-08-17	2019	2019-512	82.5762	Maracás	-40.5843	-13.3016	Caatinga	Dry	Sherman	Mammalia	Didelphimorphia	Didelphidae	Gracilinanus agilis	Insectivore/Omnivore	Arboreal	Negative
513	2019-08-17	2019	2019-513	82.5762	Maracás	-40.5843	-13.3016	Caatinga	Dry	Sherman	Mammalia	Didelphimorphia	Didelphidae	Gracilinanus agilis	Insectivore/Omnivore	Arboreal	Negative
514	2019-08-17	2019	2019-514	82.5762	Maracás	-40.5843	-13.3016	Caatinga	Dry	Sherman	Mammalia	Didelphimorphia	Didelphidae	Gracilinanus agilis	Insectivore/Omnivore	Arboreal	Negative
515	2019-08-17	2019	2019-515	42.1651	Lajedo do Tabocal	-40.3064	-13.4552	Atlantic Forest	Dry	Tomahawk	Mammalia	Didelphimorphia	Didelphidae	Didelphis albiventris	Frugivore/Omnivore	Scansorial	Negative
516	2019-08-17	2019	2019-516	42.1651	Lajedo do Tabocal	-40.3064	-13.4552	Atlantic Forest	Dry	Sherman	Mammalia	Didelphimorphia	Didelphidae	Didelphis albiventris	Frugivore/Omnivore	Scansorial	Negative
517	2019-08-18	2019	2019-517	40.4912	Maracás	-40.4445	-13.4299	Atlantic Forest	Dry	Sherman	Mammalia	Rodentia	Cricetidae	Mus musculus	Omnivore	Terrestrial	Negative
518	2019-08-18	2019	2019-518	40.4912	Maracás	-40.4445	-13.4299	Atlantic Forest	Dry	Sherman	Mammalia	Rodentia	Cricetidae	Mus musculus	Omnivore	Terrestrial	Negative
519	2019-08-18	2019	2019-519	40.4912	Maracás	-40.4445	-13.4299	Atlantic Forest	Dry	Sherman	Mammalia	Rodentia	Cricetidae	Mus musculus	Omnivore	Terrestrial	Negative
520	2019-08-18	2019	2019-520	78.4689	Maracás	-40.5907	-13.2927	Caatinga	Dry	Sherman	Mammalia	Rodentia	Cricetidae	Calomys expulsus	Frugivore/Granivore	Terrestrial	Negative
521	2019-08-18	2019	2019-521	78.4689	Maracás	-40.5907	-13.2927	Caatinga	Dry	Sherman	Mammalia	Rodentia	Cricetidae	Calomys expulsus	Frugivore/Granivore	Terrestrial	Negative
522	2019-08-18	2019	2019-522	28.11	Lajedo do Tabocal	-40.2757	-13.4765	Atlantic Forest	Dry	Sherman	Mammalia	Rodentia	Cricetidae	Rhipidomys mastacalis	Frugivore/Seed Predator	Arboreal	Negative
523	2019-08-18	2019	2019-523	29.8387	Maracás	-40.5776	-13.2898	Caatinga	Dry	Sherman	Mammalia	Rodentia	Cricetidae	Calomys expulsus	Frugivore/Granivore	Terrestrial	Negative
524	2019-08-18	2019	2019-524	22.4313	Lajedo do Tabocal	-40.2765	-13.4735	Atlantic Forest	Dry	Sherman	Mammalia	Rodentia	Cricetidae	Necromys lasiurus	Frugivore/Omnivore	Terrestrial	Negative
525	2019-08-18	2019	2019-525	78.4689	Maracás	-40.5907	-13.2927	Caatinga	Dry	Sherman	Mammalia	Rodentia	Cricetidae	Calomys expulsus	Frugivore/Granivore	Terrestrial	Negative
526	2019-08-18	2019	2019-526	82.5762	Maracás	-40.5843	-13.3016	Caatinga	Dry	Sherman	Mammalia	Rodentia	Cricetidae	Calomys expulsus	Frugivore/Granivore	Terrestrial	Negative
527	2019-08-18	2019	2019-527	29.8387	Maracás	-40.5776	-13.2898	Caatinga	Dry	Sherman	Mammalia	Rodentia	Cricetidae	Calomys expulsus	Frugivore/Granivore	Terrestrial	Negative
528	2019-08-18	2019	2019-528	29.8387	Maracás	-40.5776	-13.2898	Caatinga	Dry	Sherman	Mammalia	Rodentia	Cricetidae	Calomys expulsus	Frugivore/Granivore	Terrestrial	Negative
529	2019-08-18	2019	2019-529	22.4313	Lajedo do Tabocal	-40.2765	-13.4735	Atlantic Forest	Dry	Sherman	Mammalia	Rodentia	Cricetidae	Necromys lasiurus	Frugivore/Omnivore	Terrestrial	Negative
530	2019-08-18	2019	2019-530	22.4313	Lajedo do Tabocal	-40.2765	-13.4735	Atlantic Forest	Dry	Sherman	Mammalia	Rodentia	Cricetidae	Necromys lasiurus	Frugivore/Omnivore	Terrestrial	Negative
531	2019-08-18	2019	2019-531	58.1263	Maracás	-40.3368	-13.4505	Atlantic Forest	Dry	Sherman	Mammalia	Rodentia	Cricetidae	Necromys lasiurus	Frugivore/Omnivore	Terrestrial	Negative
532	2019-08-18	2019	2019-532	58.1263	Maracás	-40.3368	-13.4505	Atlantic Forest	Dry	Sherman	Mammalia	Rodentia	Cricetidae	Necromys lasiurus	Frugivore/Omnivore	Terrestrial	Negative
533	2019-08-18	2019	2019-533	22.4313	Lajedo do Tabocal	-40.2765	-13.4735	Atlantic Forest	Dry	Sherman	Mammalia	Rodentia	Cricetidae	Necromys lasiurus	Frugivore/Omnivore	Terrestrial	Negative
534	2019-08-18	2019	2019-534	22.4313	Lajedo do Tabocal	-40.2765	-13.4735	Atlantic Forest	Dry	Sherman	Mammalia	Rodentia	Cricetidae	Necromys lasiurus	Frugivore/Omnivore	Terrestrial	Negative
535	2019-08-18	2019	2019-535	29.8387	Maracás	-40.5776	-13.2898	Caatinga	Dry	Sherman	Mammalia	Rodentia	Cricetidae	Wiedomys pyrrhorhinos	Frugivore/Omnivore	Scansorial	Negative
536	2019-08-18	2019	2019-536	82.5762	Maracás	-40.5843	-13.3016	Caatinga	Dry	Tomahawk	Mammalia	Rodentia	Cricetidae	Wiedomys pyrrhorhinos	Frugivore/Omnivore	Scansorial	Negative
537	2019-08-18	2019	2019-537	82.5762	Maracás	-40.5843	-13.3016	Caatinga	Dry	Sherman	Mammalia	Rodentia	Cricetidae	Calomys expulsus	Frugivore/Granivore	Terrestrial	Negative
538	2019-08-18	2019	2019-538	42.1651	Lajedo do Tabocal	-40.3064	-13.4552	Atlantic Forest	Dry	Sherman	Mammalia	Rodentia	Cricetidae	Cerradomys vivoi	Frugivore/Granivore	Terrestrial	Negative
539	2019-08-18	2019	2019-539	42.1651	Lajedo do Tabocal	-40.3064	-13.4552	Atlantic Forest	Dry	Sherman	Mammalia	Rodentia	Cricetidae	Cerradomys vivoi	Frugivore/Granivore	Terrestrial	Negative
540	2019-08-18	2019	2019-540	82.5762	Maracás	-40.5843	-13.3016	Caatinga	Dry	Sherman	Mammalia	Rodentia	Echimidae	Thrichomys aff laurentius	Granivore	Terrestrial	Negative
541	2019-08-18	2019	2019-541	82.5762	Maracás	-40.5843	-13.3016	Caatinga	Dry	Sherman	Mammalia	Didelphimorphia	Didelphidae	Monodelphis domestica	Insectivore/Omnivore	Terrestrial	Negative
542	2019-08-18	2019	2019-542	82.5762	Maracás	-40.5843	-13.3016	Caatinga	Dry	Sherman	Mammalia	Didelphimorphia	Didelphidae	Gracilinanus agilis	Insectivore/Omnivore	Arboreal	Negative
543	2019-08-18	2019	2019-543	82.5762	Maracás	-40.5843	-13.3016	Caatinga	Dry	Sherman	Mammalia	Didelphimorphia	Didelphidae	Gracilinanus agilis	Insectivore/Omnivore	Arboreal	Negative
544	2019-08-18	2019	2019-544	82.5762	Maracás	-40.5843	-13.3016	Caatinga	Dry	Pitfall	Mammalia	Didelphimorphia	Didelphidae	Cryptonanus agricolai	Insectivore/Omnivore	Arboreal	Negative
545	2019-08-18	2019	2019-545	82.5762	Maracás	-40.5843	-13.3016	Caatinga	Dry	Sherman	Mammalia	Didelphimorphia	Didelphidae	Gracilinanus agilis	Insectivore/Omnivore	Arboreal	Negative
546	2019-08-18	2019	2019-546	42.1651	Lajedo do Tabocal	-40.3064	-13.4552	Atlantic Forest	Dry	Sherman	Mammalia	Didelphimorphia	Didelphidae	Marmosops incanus	Insectivore/Omnivore	Scansorial	Negative
547	2019-08-18	2019	2019-547	28.11	Lajedo do Tabocal	-40.2757	-13.4765	Atlantic Forest	Dry	Tomahawk	Mammalia	Didelphimorphia	Didelphidae	Didelphis albiventris	Frugivore/Omnivore	Scansorial	Negative
548	2019-08-18	2019	2019-548	28.11	Lajedo do Tabocal	-40.2757	-13.4765	Atlantic Forest	Dry	Sherman	Mammalia	Rodentia	Cricetidae	Rhipidomys mastacalis	Frugivore/Seed Predator	Arboreal	Negative
549	2019-08-18	2019	2019-549	58.1263	Maracás	-40.3368	-13.4505	Atlantic Forest	Dry	Sherman	Mammalia	Rodentia	Cricetidae	Necromys lasiurus	Frugivore/Omnivore	Terrestrial	Negative
550	2019-08-19	2019	2019-550	22.4313	Lajedo do Tabocal	-40.2765	-13.4735	Atlantic Forest	Dry	Tomahawk	Mammalia	Rodentia	Cricetidae	Necromys lasiurus	Frugivore/Omnivore	Terrestrial	Negative
551	2019-08-19	2019	2019-551	22.4313	Lajedo do Tabocal	-40.2765	-13.4735	Atlantic Forest	Dry	Sherman	Mammalia	Rodentia	Cricetidae	Necromys lasiurus	Frugivore/Omnivore	Terrestrial	Negative
552	2019-08-19	2019	2019-552	82.5762	Maracás	-40.5843	-13.3016	Caatinga	Dry	Sherman	Mammalia	Rodentia	Cricetidae	Wiedomys pyrrhorhinos	Frugivore/Omnivore	Scansorial	Negative
553	2019-08-19	2019	2019-553	29.8387	Maracás	-40.5776	-13.2898	Caatinga	Dry	X	Mammalia	Rodentia	Cricetidae	Wiedomys pyrrhorhinos	Frugivore/Omnivore	Scansorial	Negative
554	2019-08-19	2019	2019-554	82.5762	Maracás	-40.5843	-13.3016	Caatinga	Dry	Sherman	Mammalia	Rodentia	Cricetidae	Wiedomys pyrrhorhinos	Frugivore/Omnivore	Scansorial	Negative
555	2019-08-19	2019	2019-555	82.5762	Maracás	-40.5843	-13.3016	Caatinga	Dry	Sherman	Mammalia	Rodentia	Cricetidae	Wiedomys pyrrhorhinos	Frugivore/Omnivore	Scansorial	Negative
556	2019-08-19	2019	2019-556	82.5762	Maracás	-40.5843	-13.3016	Caatinga	Dry	Sherman	Mammalia	Rodentia	Cricetidae	Wiedomys pyrrhorhinos	Frugivore/Omnivore	Scansorial	Negative
557	2019-08-19	2019	2019-557	28.11	Lajedo do Tabocal	-40.2757	-13.4765	Atlantic Forest	Dry	Sherman	Mammalia	Rodentia	Cricetidae	Rhipidomys mastacalis	Frugivore/Seed Predator	Arboreal	Negative
558	2019-08-19	2019	2019-558	28.11	Lajedo do Tabocal	-40.2757	-13.4765	Atlantic Forest	Dry	Sherman	Mammalia	Rodentia	Cricetidae	Rhipidomys mastacalis	Frugivore/Seed Predator	Arboreal	Negative
559	2019-08-19	2019	2019-559	28.11	Lajedo do Tabocal	-40.2757	-13.4765	Atlantic Forest	Dry	Sherman	Mammalia	Rodentia	Echimidae	Trinomys sp	Frugivore/Granivore	Terrestrial	Negative
560	2019-08-19	2019	2019-560	82.5762	Maracás	-40.5843	-13.3016	Caatinga	Dry	Tomahawk	Mammalia	Rodentia	Echimidae	Thrichomys aff laurentius	Granivore	Terrestrial	Negative
561	2019-08-19	2019	2019-561	29.8387	Maracás	-40.5776	-13.2898	Caatinga	Dry	Sherman	Mammalia	Rodentia	Cricetidae	Calomys expulsus	Frugivore/Granivore	Terrestrial	Negative
562	2019-08-19	2019	2019-562	29.8387	Maracás	-40.5776	-13.2898	Caatinga	Dry	Sherman	Mammalia	Didelphimorphia	Didelphidae	Gracilinanus agilis	Insectivore/Omnivore	Arboreal	Negative
563	2019-08-19	2019	2019-563	82.5762	Maracás	-40.5843	-13.3016	Caatinga	Dry	Sherman	Mammalia	Didelphimorphia	Didelphidae	Gracilinanus agilis	Insectivore/Omnivore	Arboreal	Negative
564	2019-08-20	2019	2019-564	82.5762	Maracás	-40.5843	-13.3016	Caatinga	Dry	Sherman	Mammalia	Rodentia	Cricetidae	Oligoryzomys stramineus	Frugivore/Granivore	Scansorial	Negative
565	2019-08-20	2019	2019-565	29.8387	Maracás	-40.5776	-13.2898	Caatinga	Dry	Sherman	Mammalia	Rodentia	Cricetidae	Cerradomys vivoi	Frugivore/Granivore	Terrestrial	Negative
566	2019-08-20	2019	2019-566	29.8387	Maracás	-40.5776	-13.2898	Caatinga	Dry	Tomahawk	Mammalia	Rodentia	Cricetidae	Oligoryzomys nigripes	Frugivore/Granivore	Scansorial	Negative
567	2019-08-20	2019	2019-567	82.5762	Maracás	-40.5843	-13.3016	Caatinga	Dry	Sherman	Mammalia	Rodentia	Cricetidae	Wiedomys pyrrhorhinos	Frugivore/Omnivore	Scansorial	Negative
568	2019-08-20	2019	2019-568	29.8387	Maracás	-40.5776	-13.2898	Caatinga	Dry	Tomahawk	Mammalia	Rodentia	Cricetidae	Wiedomys pyrrhorhinos	Frugivore/Omnivore	Scansorial	Negative
569	2019-08-20	2019	2019-569	82.5762	Maracás	-40.5843	-13.3016	Caatinga	Dry	Sherman	Mammalia	Didelphimorphia	Didelphidae	Gracilinanus agilis	Insectivore/Omnivore	Arboreal	Negative
570	2019-08-20	2019	2019-570	28.11	Lajedo do Tabocal	-40.2757	-13.4765	Atlantic Forest	Dry	Tomahawk	Mammalia	Rodentia	Echimidae	Thrichomys aff laurentius	Granivore	Terrestrial	Negative
571	2019-08-20	2019	2019-571	42.1651	Lajedo do Tabocal	-40.3064	-13.4552	Atlantic Forest	Dry	Sherman	Mammalia	Rodentia	Cricetidae	Cerradomys vivoi	Frugivore/Granivore	Terrestrial	Negative
572	2019-08-20	2019	2019-572	82.5762	Maracás	-40.5843	-13.3016	Caatinga	Dry	Sherman	Mammalia	Didelphimorphia	Didelphidae	Cryptonanus agricolai	Insectivore/Omnivore	Arboreal	Negative
573	2019-08-21	2019	2019-573	82.5762	Maracás	-40.5843	-13.3016	Caatinga	Dry	Tomahawk	Mammalia	Rodentia	Cricetidae	Wiedomys pyrrhorhinos	Frugivore/Omnivore	Scansorial	Negative
574	2019-08-21	2019	2019-574	82.5762	Maracás	-40.5843	-13.3016	Caatinga	Dry	Tomahawk	Mammalia	Rodentia	Cricetidae	Wiedomys pyrrhorhinos	Frugivore/Omnivore	Scansorial	Negative
575	2019-08-21	2019	2019-575	82.5762	Maracás	-40.5843	-13.3016	Caatinga	Dry	Sherman	Mammalia	Didelphimorphia	Didelphidae	Gracilinanus agilis	Insectivore/Omnivore	Arboreal	Negative
576	2019-08-21	2019	2019-576	29.8387	Maracás	-40.5776	-13.2898	Caatinga	Dry	Sherman	Mammalia	Didelphimorphia	Didelphidae	Cryptonanus agricolai	Insectivore/Omnivore	Arboreal	Negative
577	2019-08-21	2019	2019-577	29.8387	Maracás	-40.5776	-13.2898	Caatinga	Dry	Sherman	Mammalia	Rodentia	Cricetidae	Oligoryzomys stramineus	Frugivore/Granivore	Scansorial	Negative
578	2019-08-21	2019	2019-578	29.8387	Maracás	-40.5776	-13.2898	Caatinga	Dry	Sherman	Mammalia	Rodentia	Cricetidae	Oligoryzomys nigripes	Frugivore/Granivore	Scansorial	Negative
579	2019-08-21	2019	2019-579	82.5762	Maracás	-40.5843	-13.3016	Caatinga	Dry	Sherman	Mammalia	Didelphimorphia	Didelphidae	Gracilinanus agilis	Insectivore/Omnivore	Arboreal	Negative
580	2019-08-21	2019	2019-580	28.11	Lajedo do Tabocal	-40.2757	-13.4765	Atlantic Forest	Dry	Sherman	Mammalia	Rodentia	Cricetidae	Rhipidomys mastacalis	Frugivore/Seed Predator	Arboreal	Negative
581	2019-08-21	2019	2019-581	28.11	Lajedo do Tabocal	-40.2757	-13.4765	Atlantic Forest	Dry	Sherman	Mammalia	Rodentia	Echimidae	Trinomys sp	Frugivore/Granivore	Terrestrial	Negative
582	2019-08-21	2019	2019-582	28.11	Lajedo do Tabocal	-40.2757	-13.4765	Atlantic Forest	Dry	Sherman	Mammalia	Didelphimorphia	Didelphidae	Gracilinanus agilis	Insectivore/Omnivore	Arboreal	Negative
583	2019-08-21	2019	2019-583	28.11	Lajedo do Tabocal	-40.2757	-13.4765	Atlantic Forest	Dry	Sherman	Mammalia	Rodentia	Echimidae	Trinomys albispinus	Frugivore/Granivore	Terrestrial	Negative
584	2019-08-21	2019	2019-584	28.11	Lajedo do Tabocal	-40.2757	-13.4765	Atlantic Forest	Dry	Tomahawk	Mammalia	Didelphimorphia	Didelphidae	Marmosops incanus	Insectivore/Omnivore	Scansorial	Negative
585	2019-08-22	2019	2019-585	40.4912	Maracás	-40.4445	-13.4299	Atlantic Forest	Dry	Sherman	Mammalia	Rodentia	Muridae	Ratus ratus	Omnivore	Terrestrial	Negative
586	2020-02-04	2020	2020-586	35.6459	Lajedo do Tabocal	-40.2757	-13.4765	Atlantic Forest	Rainy	Tomahawk	Mammalia	Rodentia	Echimidae	Trinomys albispinus	Frugivore/Granivore	Terrestrial	Negative
587	2020-02-04	2020	2020-587	70.4579	Maracás	-40.3368	-13.4505	Atlantic Forest	Rainy	Tomahawk	Mammalia	Rodentia	Cricetidae	Necromys lasiurus	Frugivore/Omnivore	Terrestrial	Negative
588	2020-02-04	2020	2020-588	70.4579	Maracás	-40.3368	-13.4505	Atlantic Forest	Rainy	Tomahawk	Mammalia	Rodentia	Cricetidae	Calomys expulsus	Frugivore/Granivore	Terrestrial	Negative
589	2020-02-04	2020	2020-589	83.3831	Maracás	-40.5843	-13.3016	Caatinga	Rainy	Sherman	Mammalia	Didelphimorphia	Didelphidae	Gracilinanus agilis	Insectivore/Omnivore	Arboreal	Negative
590	2020-02-04	2020	2020-590	83.3831	Maracás	-40.5843	-13.3016	Caatinga	Rainy	Tomahawk	Mammalia	Didelphimorphia	Didelphidae	Gracilinanus agilis	Insectivore/Omnivore	Arboreal	Negative
591	2020-02-04	2020	2020-591	35.6459	Lajedo do Tabocal	-40.2757	-13.4765	Atlantic Forest	Rainy	Tomahawk	Mammalia	Rodentia	Cricetidae	Rhipidomys mastacalis	Frugivore/Seed Predator	Arboreal	Negative
592	2020-02-04	2020	2020-592	35.6459	Lajedo do Tabocal	-40.2757	-13.4765	Atlantic Forest	Rainy	Tomahawk	Mammalia	Rodentia	Echimidae	Thrichomys aff laurentius	Granivore	Terrestrial	Negative
593	2020-02-04	2020	2020-593	30.4659	Maracás	-40.5776	-13.2898	Caatinga	Rainy	Pitfall	Mammalia	Rodentia	Echimidae	Thrichomys aff laurentius	Granivore	Terrestrial	Negative
594	2020-02-05	2020	2020-594	70.4579	Maracás	-40.3368	-13.4505	Atlantic Forest	Rainy	Sherman	Mammalia	Rodentia	Cricetidae	Necromys lasiurus	Frugivore/Omnivore	Terrestrial	Negative
595	2020-02-05	2020	2020-595	70.4579	Maracás	-40.3368	-13.4505	Atlantic Forest	Rainy	Sherman	Mammalia	Rodentia	Cricetidae	Necromys lasiurus	Frugivore/Omnivore	Terrestrial	Negative
596	2020-02-05	2020	2020-596	81.9976	Maracás	-40.5907	-13.2927	Caatinga	Rainy	Sherman	Mammalia	Rodentia	Cricetidae	Oligoryzomys stramineus	Frugivore/Granivore	Scansorial	Negative
597	2020-02-05	2020	2020-597	30.4659	Maracás	-40.5776	-13.2898	Caatinga	Rainy	Sherman	Mammalia	Rodentia	Cricetidae	Wiedomys pyrrhorhinos	Frugivore/Omnivore	Scansorial	Negative
598	2020-02-05	2020	2020-598	83.3831	Maracás	-40.5843	-13.3016	Caatinga	Rainy	Sherman	Mammalia	Didelphimorphia	Didelphidae	Gracilinanus agilis	Insectivore/Omnivore	Arboreal	Negative
599	2020-02-06	2020	2020-599	70.4579	Maracás	-40.3368	-13.4505	Atlantic Forest	Rainy	Tomahawk	Mammalia	Rodentia	Cricetidae	Necromys lasiurus	Frugivore/Omnivore	Terrestrial	Negative
600	2020-02-06	2020	2020-600	70.4579	Maracás	-40.3368	-13.4505	Atlantic Forest	Rainy	Sherman	Mammalia	Rodentia	Cricetidae	Necromys lasiurus	Frugivore/Omnivore	Terrestrial	Negative
601	2020-02-06	2020	2020-601	70.4579	Maracás	-40.3368	-13.4505	Atlantic Forest	Rainy	Sherman	Mammalia	Rodentia	Cricetidae	Necromys lasiurus	Frugivore/Omnivore	Terrestrial	Negative
602	2020-02-07	2020	2020-602	70.4579	Maracás	-40.3368	-13.4505	Atlantic Forest	Rainy	Sherman	Mammalia	Rodentia	Cricetidae	Necromys lasiurus	Frugivore/Omnivore	Terrestrial	Negative
603	2020-02-07	2020	2020-603	70.4579	Maracás	-40.3368	-13.4505	Atlantic Forest	Rainy	Sherman	Mammalia	Rodentia	Cricetidae	Necromys lasiurus	Frugivore/Omnivore	Terrestrial	Negative
604	2020-02-07	2020	2020-604	30.4659	Maracás	-40.5776	-13.2898	Caatinga	Rainy	Tomahawk	Mammalia	Didelphimorphia	Didelphidae	Didelphis albiventris	Frugivore/Omnivore	Scansorial	Negative
605	2020-02-07	2020	2020-605	83.3831	Maracás	-40.5843	-13.3016	Caatinga	Rainy	Tomahawk	Mammalia	Rodentia	Echimidae	Thrichomys aff laurentius	Granivore	Terrestrial	Negative
606	2020-02-07	2020	2020-606	83.3831	Maracás	-40.5843	-13.3016	Caatinga	Rainy	Sherman	Mammalia	Rodentia	Echimidae	Thrichomys aff laurentius	Granivore	Terrestrial	Negative
607	2020-02-07	2020	2020-607	30.4659	Maracás	-40.5776	-13.2898	Caatinga	Rainy	Sherman	Mammalia	Didelphimorphia	Didelphidae	Gracilinanus agilis	Insectivore/Omnivore	Arboreal	Negative
608	2020-02-07	2020	2020-608	35.6459	Lajedo do Tabocal	-40.2757	-13.4765	Atlantic Forest	Rainy	Sherman	Mammalia	Rodentia	Echimidae	Trinomys albispinus	Frugivore/Granivore	Terrestrial	Negative
609	2020-02-07	2020	2020-609	70.4579	Maracás	-40.3368	-13.4505	Atlantic Forest	Rainy	Tomahawk	Mammalia	Rodentia	Cricetidae	Cerradomys vivoi	Frugivore/Granivore	Terrestrial	Negative
610	2020-02-08	2020	2020-610	35.6459	Lajedo do Tabocal	-40.2757	-13.4765	Atlantic Forest	Rainy	Sherman	Mammalia	Rodentia	Cricetidae	Rhipidomys mastacalis	Frugivore/Seed Predator	Arboreal	Negative
611	2020-02-09	2020	2020-611	70.4579	Maracás	-40.3368	-13.4505	Atlantic Forest	Rainy	Tomahawk	Mammalia	Rodentia	Cricetidae	Necromys lasiurus	Frugivore/Omnivore	Terrestrial	Negative
612	2020-02-09	2020	2020-612	70.4579	Maracás	-40.3368	-13.4505	Atlantic Forest	Rainy	Sherman	Mammalia	Rodentia	Cricetidae	Necromys lasiurus	Frugivore/Omnivore	Terrestrial	Negative
613	2020-02-09	2020	2020-613	28.7037	Lajedo do Tabocal	-40.2765	-13.4735	Atlantic Forest	Rainy	Sherman	Mammalia	Rodentia	Cricetidae	Calomys expulsus	Frugivore/Granivore	Terrestrial	Negative
614	2020-02-09	2020	2020-614	83.3831	Maracás	-40.5843	-13.3016	Caatinga	Rainy	Sherman	Mammalia	Didelphimorphia	Didelphidae	Gracilinanus agilis	Insectivore/Omnivore	Arboreal	Negative
615	2020-02-09	2020	2020-615	54.6651	Lajedo do Tabocal	-40.3064	-13.4552	Atlantic Forest	Rainy	Sherman	Mammalia	Rodentia	Echimidae	Trinomys albispinus	Frugivore/Granivore	Terrestrial	Negative
616	2020-02-09	2020	2020-616	83.3831	Maracás	-40.5843	-13.3016	Caatinga	Rainy	Tomahawk	Mammalia	Rodentia	Echimidae	Thrichomys aff laurentius	Granivore	Terrestrial	Negative
617	2020-02-09	2020	2020-617	35.6459	Lajedo do Tabocal	-40.2757	-13.4765	Atlantic Forest	Rainy	Sherman	Mammalia	Rodentia	Cricetidae	Rhipidomys mastacalis	Frugivore/Seed Predator	Arboreal	Negative
618	2020-02-09	2020	2020-618	83.3831	Maracás	-40.5843	-13.3016	Caatinga	Rainy	Sherman	Mammalia	Rodentia	Cricetidae	Wiedomys pyrrhorhinos	Frugivore/Omnivore	Scansorial	Negative
619	2020-02-10	2020	2020-619	35.6459	Lajedo do Tabocal	-40.2757	-13.4765	Atlantic Forest	Rainy	Tomahawk	Mammalia	Rodentia	Echimidae	Trinomys albispinus	Frugivore/Granivore	Terrestrial	Negative
620	2020-02-10	2020	2020-620	70.4579	Maracás	-40.3368	-13.4505	Atlantic Forest	Rainy	Sherman	Mammalia	Rodentia	Cricetidae	Necromys lasiurus	Frugivore/Omnivore	Terrestrial	Negative
621	2020-02-10	2020	2020-621	28.7037	Lajedo do Tabocal	-40.2765	-13.4735	Atlantic Forest	Rainy	Sherman	Mammalia	Rodentia	Cricetidae	Calomys expulsus	Frugivore/Granivore	Terrestrial	Negative
622	2020-02-10	2020	2020-622	83.3831	Maracás	-40.5843	-13.3016	Caatinga	Rainy	Sherman	Mammalia	Didelphimorphia	Didelphidae	Gracilinanus agilis	Insectivore/Omnivore	Arboreal	Negative
623	2020-02-10	2020	2020-623	83.3831	Maracás	-40.5843	-13.3016	Caatinga	Rainy	Sherman	Mammalia	Didelphimorphia	Didelphidae	Cryptonanus agricolai	Insectivore/Omnivore	Arboreal	Negative
624	2020-02-10	2020	2020-624	30.4659	Maracás	-40.5776	-13.2898	Caatinga	Rainy	Sherman	Mammalia	Didelphimorphia	Didelphidae	Didelphis albiventris	Frugivore/Omnivore	Scansorial	Negative
625	2020-02-10	2020	2020-625	54.6651	Lajedo do Tabocal	-40.3064	-13.4552	Atlantic Forest	Rainy	Tomahawk	Mammalia	Didelphimorphia	Didelphidae	Didelphis albiventris	Frugivore/Omnivore	Scansorial	Negative
626	2020-02-11	2020	2020-626	83.3831	Maracás	-40.5843	-13.3016	Caatinga	Rainy	Tomahawk	Mammalia	Rodentia	Echimidae	Thrichomys aff laurentius	Granivore	Terrestrial	Negative
627	2020-02-11	2020	2020-627	30.4659	Maracás	-40.5776	-13.2898	Caatinga	Rainy	Sherman	Mammalia	Rodentia	Cricetidae	Oligoryzomys stramineus	Frugivore/Granivore	Scansorial	Negative
628	2020-02-11	2020	2020-628	83.3831	Maracás	-40.5843	-13.3016	Caatinga	Rainy	Sherman	Mammalia	Didelphimorphia	Didelphidae	Gracilinanus agilis	Insectivore/Omnivore	Arboreal	Negative
629	2020-02-11	2020	2020-629	70.4579	Maracás	-40.3368	-13.4505	Atlantic Forest	Rainy	Sherman	Mammalia	Rodentia	Cricetidae	Necromys lasiurus	Frugivore/Omnivore	Terrestrial	Negative
630	2020-02-11	2020	2020-630	30.4659	Maracás	-40.5776	-13.2898	Caatinga	Rainy	Sherman	Mammalia	Rodentia	Cricetidae	Wiedomys pyrrhorhinos	Frugivore/Omnivore	Scansorial	Negative
631	2020-02-11	2020	2020-631	83.3831	Maracás	-40.5843	-13.3016	Caatinga	Rainy	Sherman	Mammalia	Didelphimorphia	Didelphidae	Cryptonanus agricolai	Insectivore/Omnivore	Arboreal	Negative
632	2020-02-11	2020	2020-632	83.3831	Maracás	-40.5843	-13.3016	Caatinga	Rainy	Sherman	Mammalia	Rodentia	Cricetidae	Wiedomys pyrrhorhinos	Frugivore/Omnivore	Scansorial	Negative
633	2020-02-11	2020	2020-633	30.4659	Maracás	-40.5776	-13.2898	Caatinga	Rainy	Sherman	Mammalia	Rodentia	Cricetidae	Wiedomys pyrrhorhinos	Frugivore/Omnivore	Scansorial	Negative
634	2020-02-11	2020	2020-634	30.4659	Maracás	-40.5776	-13.2898	Caatinga	Rainy	Sherman	Mammalia	Rodentia	Cricetidae	Wiedomys pyrrhorhinos	Frugivore/Omnivore	Scansorial	Negative
635	2020-02-12	2020	2020-635	28.7037	Lajedo do Tabocal	-40.2765	-13.4735	Atlantic Forest	Rainy	Sherman	Mammalia	Rodentia	Cricetidae	Calomys expulsus	Frugivore/Granivore	Terrestrial	Negative
636	2020-02-12	2020	2020-636	83.3831	Maracás	-40.5843	-13.3016	Caatinga	Rainy	Tomahawk	Mammalia	Rodentia	Echimidae	Thrichomys aff laurentius	Granivore	Terrestrial	Negative
637	2020-02-12	2020	2020-637	70.4579	Maracás	-40.3368	-13.4505	Atlantic Forest	Rainy	Sherman	Mammalia	Rodentia	Cricetidae	Necromys lasiurus	Frugivore/Omnivore	Terrestrial	Negative
638	2020-02-12	2020	2020-638	30.4659	Maracás	-40.5776	-13.2898	Caatinga	Rainy	Sherman	Mammalia	Rodentia	Cricetidae	Wiedomys pyrrhorhinos	Frugivore/Omnivore	Scansorial	Negative
639	2020-02-12	2020	2020-639	70.4579	Maracás	-40.3368	-13.4505	Atlantic Forest	Rainy	Sherman	Mammalia	Rodentia	Cricetidae	Necromys lasiurus	Frugivore/Omnivore	Terrestrial	Negative
640	2020-02-12	2020	2020-640	83.3831	Maracás	-40.5843	-13.3016	Caatinga	Rainy	Sherman	Mammalia	Rodentia	Cricetidae	Wiedomys pyrrhorhinos	Frugivore/Omnivore	Scansorial	Negative
641	2020-02-12	2020	2020-641	83.3831	Maracás	-40.5843	-13.3016	Caatinga	Rainy	Sherman	Mammalia	Didelphimorphia	Didelphidae	Gracilinanus agilis	Insectivore/Omnivore	Arboreal	Negative
642	2020-02-13	2020	2020-642	83.3831	Maracás	-40.5843	-13.3016	Caatinga	Rainy	Pitfall	Mammalia	Rodentia	Cricetidae	Calomys expulsus	Frugivore/Granivore	Terrestrial	Negative
643	2020-02-13	2020	2020-643	83.3831	Maracás	-40.5843	-13.3016	Caatinga	Rainy	Tomahawk	Mammalia	Rodentia	Echimidae	Thrichomys aff laurentius	Granivore	Terrestrial	Negative
644	2020-02-13	2020	2020-644	30.4659	Maracás	-40.5776	-13.2898	Caatinga	Rainy	Sherman	Mammalia	Rodentia	Cricetidae	Wiedomys pyrrhorhinos	Frugivore/Omnivore	Scansorial	Negative
645	2020-02-13	2020	2020-645	83.3831	Maracás	-40.5843	-13.3016	Caatinga	Rainy	Sherman	Mammalia	Rodentia	Cricetidae	Wiedomys pyrrhorhinos	Frugivore/Omnivore	Scansorial	Negative
646	2020-02-13	2020	2020-646	83.3831	Maracás	-40.5843	-13.3016	Caatinga	Rainy	Sherman	Mammalia	Rodentia	Cricetidae	Wiedomys pyrrhorhinos	Frugivore/Omnivore	Scansorial	Negative
647	2020-02-13	2020	2020-647	30.4659	Maracás	-40.5776	-13.2898	Caatinga	Rainy	Sherman	Mammalia	Rodentia	Cricetidae	Oligoryzomys stramineus	Frugivore/Granivore	Scansorial	Negative
648	2021-05-03	2021	2021-648	10.644	Mata de São João	-38.0439	-12.5666	Atlantic Forest	Rainy	x	Mammalia	Pilosa	Bradypodidae	Bradypus torquatus	Folivore	Arboreal	Negative
649	2021-05-09	2021	2021-649	3.9881	Mata de São João	-38.0393	-12.5723	Atlantic Forest	Rainy	x	Mammalia	Pilosa	Bradypodidae	Bradypus torquatus	Folivore	Arboreal	Negative
650	2021-05-10	2021	2021-650	6.08774	Mata de São João	-38.0366	-12.5689	Atlantic Forest	Rainy	x	Mammalia	Pilosa	Bradypodidae	Bradypus torquatus	Folivore	Arboreal	Negative
651	2021-05-12	2021	2021-651	8.20651	Mata de São João	-38.0425	-12.5649	Atlantic Forest	Rainy	x	Mammalia	Pilosa	Bradypodidae	Bradypus torquatus	Folivore	Arboreal	Negative
652	2021-05-14	2021	2021-652	8.32836	Mata de São João	-38.0425	-12.5653	Atlantic Forest	Rainy	x	Mammalia	Pilosa	Bradypodidae	Bradypus torquatus	Folivore	Arboreal	Negative
653	2021-05-05	2021	2021-653	10.6472	Mata de São João	-38.0424	-12.5699	Atlantic Forest	Rainy	x	Mammalia	Pilosa	Bradypodidae	Bradypus torquatus	Folivore	Arboreal	Negative
654	2021-05-04	2021	2021-654	8.34081	Mata de São João	-38.042	-12.5661	Atlantic Forest	Rainy	x	Mammalia	Pilosa	Bradypodidae	Bradypus torquatus	Folivore	Arboreal	Negative
655	2021-05-15	2021	2021-655	12.2017	Mata de São João	-38.0435	-12.5687	Atlantic Forest	Rainy	x	Mammalia	Pilosa	Bradypodidae	Bradypus torquatus	Folivore	Arboreal	Negative
656	2021-05-06	2021	2021-656	10.5577	Mata de São João	-38.0441	-12.5661	Atlantic Forest	Rainy	x	Mammalia	Pilosa	Bradypodidae	Bradypus torquatus	Folivore	Arboreal	Negative
657	2021-05-11	2021	2021-657	6.14558	Mata de São João	-38.0369	-12.5695	Atlantic Forest	Rainy	x	Mammalia	Pilosa	Bradypodidae	Bradypus torquatus	Folivore	Arboreal	Negative
658	2021-10-01	2021	2021-658	8.56972	Mata de São João	-38.0426	-12.5656	Atlantic Forest	Rainy	x	Mammalia	Pilosa	Bradypodidae	Bradypus torquatus	Folivore	Arboreal	Negative
659	xx/09/2018	2018	2018-659	41.0629	Morro do Chapéu	-41.0011	-11.6247	Atlantic Forest	Dry	x	Reptilia	Squamata	Tropiduridae	Tropidurus semitaeniatus	Insectivore	Terrestrial	Negative
660	xx/09/2018	2018	2018-660	41.0629	Morro do Chapéu	-41.0011	-11.6247	Atlantic Forest	Dry	x	Reptilia	Squamata	Scincidae	Brasiliscincus heathi	Insectivore	Terrestrial	Negative
661	xx/09/2018	2018	2018-661	41.0629	Morro do Chapéu	-41.0011	-11.6247	Atlantic Forest	Dry	x	Reptilia	Squamata	Phyllodactylidae	Phyllopezus pollicaris	Arthropod specialist	Terrestrial	Negative
662	xx/09/2018	2018	2018-662	41.0629	Morro do Chapéu	-41.0011	-11.6247	Atlantic Forest	Dry	x	Reptilia	Squamata	Tropiduridae	Tropidurus semitaeniatus	Insectivore	Terrestrial	Negative
663	xx/09/2018	2018	2018-663	17.2175	Brumado	-41.6483	-14.2311	Caatinga	Dry	x	Reptilia	Squamata	Sphaerodactylidae	Coleodactylus meridionalis	Invertivore	Terrestrial	Negative
664	xx/09/2018	2018	2018-664	17.2175	Brumado	-41.6483	-14.2311	Caatinga	Dry	x	Reptilia	Squamata	Sphaerodactylidae	Coleodactylus meridionalis	Invertivore	Terrestrial	Negative
665	xx/09/2018	2018	2018-665	17.2175	Brumado	-41.6483	-14.2311	Caatinga	Dry	x	Reptilia	Squamata	Sphaerodactylidae	Coleodactylus meridionalis	Invertivore	Terrestrial	Negative
666	xx/09/2018	2018	2018-666	17.2175	Brumado	-41.6483	-14.2311	Caatinga	Dry	x	Reptilia	Squamata	Sphaerodactylidae	Coleodactylus meridionalis	Invertivore	Terrestrial	Negative
667	xx/09/2018	2018	2018-667	17.2175	Brumado	-41.6483	-14.2311	Caatinga	Dry	x	Reptilia	Squamata	Sphaerodactylidae	Coleodactylus meridionalis	Invertivore	Terrestrial	Negative
668	xx/09/2018	2018	2018-668	17.2175	Brumado	-41.6483	-14.2311	Caatinga	Dry	x	Reptilia	Squamata	Sphaerodactylidae	Coleodactylus meridionalis	Invertivore	Terrestrial	Negative
669	xx/09/2018	2018	2018-669	17.2175	Brumado	-41.6483	-14.2311	Caatinga	Dry	x	Reptilia	Squamata	Sphaerodactylidae	Coleodactylus meridionalis	Invertivore	Terrestrial	Negative
670	xx/09/2018	2018	2018-670	17.2175	Brumado	-41.6483	-14.2311	Caatinga	Dry	x	Reptilia	Squamata	Sphaerodactylidae	Coleodactylus meridionalis	Invertivore	Terrestrial	Negative
671	xx/09/2018	2018	2018-671	17.2175	Brumado	-41.6483	-14.2311	Caatinga	Dry	x	Reptilia	Squamata	Sphaerodactylidae	Coleodactylus meridionalis	Invertivore	Terrestrial	Negative
672	xx/09/2018	2018	2018-672	17.2175	Brumado	-41.6483	-14.2311	Caatinga	Dry	x	Reptilia	Squamata	Sphaerodactylidae	Coleodactylus meridionalis	Invertivore	Terrestrial	Negative
673	xx/09/2018	2018	2018-673	17.2175	Brumado	-41.6483	-14.2311	Caatinga	Dry	x	Reptilia	Squamata	Sphaerodactylidae	Coleodactylus meridionalis	Invertivore	Terrestrial	Negative
674	xx/10/2018	2018	2018-674	45.4052	Ilhéus	-39.0317	-14.8478	Atlantic Forest	Rainy	x	Reptilia	Squamata	Typhlopidae	Amerotyphlops brongersmianus	Insectivore	Terrestrial	Negative
