# Supplementary material for: Low Occurrence of Salmonella spp. in Wild Animals in Bahia, Brazil—Population Assessment and Characterization in the Caatinga and Atlantic Forest Biomes
Source: Animals (Basel). 2023 Dec 20;14(1):21. doi: 10.3390/ani14010021 (PMC10778494; doi:10.3390/ani14010021)
Supplement: Supplementary file 1 [file animals-14-00021-s001.zip › Table S3.xlsx]

## Sheet: Sheet1
Table S3 Frequency of the feeding habits of the captured and sampled wildlife.
Relative frequency (%)	Absolute frequency (%)	Diet
27.7	187	Frugivore/Omnivore
25.8	174	Frugivore/Granivore
15.6	105	Insectivore/Omnivore
6.82	46	Frugivore/Insectivore
5.04	34	Frugivore
4.90	33	Insectivore
3.56	24	Frugivore/Seed predator
2.67	18	Granivore
1.93	13	Frugivore/Invertivore
1.63	11	Folivore
1.63	11	Invertivore
1.19	8	Omnivore
0.59	4	Insectivore/Frugivore
0.30	2	Nectarivore/Insectivore
0.15	1	Arthropod specialist
0.15	1	Insectivore/Florivore/Frugivore
0.15	1	Nectarivore
0.15	1	NI (not identified)
100	674	Total
